# Supplementary material for: catena-Poly[tetra­sodium [[cis-dioxido-trans-bis­(sulfato-κO)molybdate(VI)]-μ-sulfato-κ2 O:O′]]
Source: Acta Crystallogr Sect E Struct Rep Online. 2008 Oct 15;64(Pt 11):i73. doi: 10.1107/S1600536808030328 (PMC2959510; doi:10.1107/S1600536808030328)
Supplement: Supplementary file 1 [file e-64-00i73-sup1.cif]

##############################################################################
###                                                                        ###
###        Electronic paper (Acta Crystallographica Section E)             ###
###                                                                        ###
##############################################################################
#                                                                            #
# This CIF contains the data in a paper accepted for publication in Acta     #
# Crystallographica Section E. It conforms to the requirements of Notes      #
# for Authors for Section E, and has been peer reviewed under the auspices   #
# of the IUCr Commission on Journals.                                        #
#                                                                            #
# Full details of the Crystallographic Information File format               #
# are given in the paper "The Crystallographic Information File (CIF):       #
# a New Standard Archive File for Crystallography" by S. R. Hall, F. H.      #
# Allen and I. D. Brown [Acta Cryst. (1991), A47, 655-685].                  #
#                                                                            #
# The current version of the core CIF dictionary is obtainable from          #
# ftp://ftp.iucr.org/pub/cif_core.dic. The current version number is 2.4.    #
#                                                                            #
# Software is freely available for graphical display of the structure(s) in  #
# this CIF.  For information consult the CIF home page http://www.iucr.org/  #
# cif/home.html                                                              #
#                                                                            #
# This file may be used for bona fide research purposes within the           #
# scientific community so long as proper attribution is given to the journal # 
# article from which it was obtained.                                        #
#                                                                            #
##############################################################################
                                             
data_I
_audit_creation_method     SHELXL-97
_chemical_name_systematic
;
<i>catena</i>-Poly[tetrasodium [[<i>cis</i>-dioxido-<i>trans</i>-
bis(sulfato-\k<i>O</i>)molybdate(VI)]-\m-sulfato-\k^2^<i>O</i>:<i>O'</i>]]
;
_chemical_name_common     ?
_chemical_formula_moiety     '4(Na +), Mo O14 S3 4-'
_chemical_formula_sum     'Mo Na4 O14 S3'
_chemical_formula_structural     'Na4 [Mo O2 (S O4)3]'
_chemical_formula_analytical     ?
_chemical_formula_iupac     'Na4 [Mo (S O4)3 O2]'
_chemical_formula_weight     508.08
_chemical_melting_point     ?
_symmetry_cell_setting     orthorhombic
_symmetry_space_group_name_H-M     'P 21 21 21'
_symmetry_space_group_name_Hall     'P 2ac 2ab'
loop_
    _symmetry_equiv_pos_as_xyz
    'x, y, z'
    '-x+1/2, -y, z+1/2'
    '-x, y+1/2, -z+1/2'
    'x+1/2, -y+1/2, -z'
_cell_length_a     8.4739(6)
_cell_length_b     9.2892(7)
_cell_length_c     15.1046(11)
_cell_angle_alpha     90.00
_cell_angle_beta     90.00
_cell_angle_gamma     90.00
_cell_volume     1188.97(15)
_cell_formula_units_Z     4
_cell_measurement_reflns_used     5457
_cell_measurement_theta_min     2.57
_cell_measurement_theta_max     27.93
_cell_measurement_temperature     120(2)
_exptl_crystal_description     'tabular'
_exptl_crystal_colour     'colorless'
_exptl_crystal_size_max     0.24
_exptl_crystal_size_mid     0.18
_exptl_crystal_size_min     0.02
_exptl_crystal_density_diffrn     2.838
_exptl_crystal_density_meas     ?
_exptl_crystal_density_method     'not measured'
_exptl_crystal_F_000     984
loop_
    _exptl_crystal_face_index_h
    _exptl_crystal_face_index_k
    _exptl_crystal_face_index_l
    _exptl_crystal_face_perp_dist
    -1.00 0.00 -1.00 0.1200
    1.00 0.00 1.00 0.1200
    0.00 -1.00 1.00 0.0900
    1.00 1.00 -1.00 0.0900
    1.00 -1.00 -1.00 0.0100
    -1.00 1.00 1.00 0.0100
_exptl_absorpt_coefficient_mu     1.855
_exptl_absorpt_correction_type     'Gaussian'
_exptl_absorpt_process_details     '(SHELXTL; Sheldrick, 2008)'
_exptl_absorpt_correction_T_min     0.6650
_exptl_absorpt_correction_T_max     0.9635
_exptl_special_details
;
;
_diffrn_ambient_temperature     120(2)
_diffrn_radiation_type     'MoK\a'
_diffrn_radiation_wavelength     0.71073
_diffrn_radiation_source     'normal-focus sealed tube'
_diffrn_radiation_monochromator     'graphite'
_diffrn_measurement_device_type     ?
_diffrn_measurement_device     'Bruker SMART APEX CCD'
_diffrn_measurement_method     \w
_diffrn_detector_area_resol_mean     ?
_diffrn_reflns_number     14125
_diffrn_reflns_av_R_equivalents     0.0312
_diffrn_reflns_av_sigmaI/netI     0.0228
_diffrn_reflns_theta_min     2.57
_diffrn_reflns_theta_max     27.98
_diffrn_reflns_theta_full     27.98
_diffrn_measured_fraction_theta_max     0.996
_diffrn_measured_fraction_theta_full     0.996
_diffrn_reflns_limit_h_min     -11
_diffrn_reflns_limit_h_max     11
_diffrn_reflns_limit_k_min     -12
_diffrn_reflns_limit_k_max     12
_diffrn_reflns_limit_l_min     -19
_diffrn_reflns_limit_l_max     19
_diffrn_standards_number     227
_diffrn_standards_interval_count     ?
_diffrn_standards_interval_time     691
_diffrn_standards_decay_%     0.6
_refine_special_details
;
Five frame series were filtered for statistical outliers then corrected for
absorption by integration using <i>SHELXTL</i>/<i>XPREP</i> (Bruker, 2001)
before using <i>SAINT</i>/<i>SADABS</i> (Bruker, 2002) to sort, merge, and
scale the combined data. A series of identical frames was collected twice
during the experiment to monitor decay. No decay correction was applied. The
systematic conditions suggested the uambiguous space group. The structure was
solved by direct methods (Sheldrick, 2001). The final space group choice was
confirmed by successful convergence of the full-matrix least-squares
refinement on <i>F</i>^2^. An extinction correction was not
applied. The two highest peaks in the final difference Fourier map were,
repectively, 0.78\%A and 0.79\%A from Mo1; the deepest hole was 1.31\%A from
S2. The final map had no other significant features. A final analysis of
variance between observed and calculated structure factors showed no
dependence on amplitude or resolution.
;
_reflns_number_total     2861
_reflns_number_gt     2817
_reflns_threshold_expression     I>2\s(I)
_refine_ls_structure_factor_coef     Fsqd
_refine_ls_matrix_type     full
_refine_ls_R_factor_all     0.0170
_refine_ls_R_factor_gt     0.0166
_refine_ls_wR_factor_gt     0.0422
_refine_ls_wR_factor_ref     0.0423
_refine_ls_goodness_of_fit_ref     1.101
_refine_ls_restrained_S_all     1.101
_refine_ls_number_reflns     2861
_refine_ls_number_parameters     199
_refine_ls_number_restraints     0
_refine_ls_hydrogen_treatment     .
_refine_ls_weighting_scheme     calc
_refine_ls_weighting_details
              'w=1/[\s^2^(Fo^2^)+(0.0214P)^2^+0.3747P] where P=(Fo^2^+2Fc^2^)/3'
_atom_sites_solution_hydrogens     ?
_atom_sites_solution_primary     direct
_atom_sites_solution_secondary     difmap
_refine_ls_shift/su_max     0.001
_refine_ls_shift/su_mean     0.000
_refine_diff_density_max     0.505
_refine_diff_density_min     -0.261
_refine_ls_extinction_method     none
_refine_ls_extinction_coef     ?
_refine_ls_abs_structure_details     'Flack (1983), 1205 Friedel pairs'
_refine_ls_abs_structure_Flack     0.01(2)
loop_
    _atom_type_symbol
    _atom_type_description
    _atom_type_scat_dispersion_real
    _atom_type_scat_dispersion_imag
    _atom_type_scat_source
    'O' 'O' 0.0106 0.0060
                         'International Tables Vol C Tables 4.2.6.8 and 6.1.1.4'
    'Na' 'Na' 0.0362 0.0249
                         'International Tables Vol C Tables 4.2.6.8 and 6.1.1.4'
    'S' 'S' 0.1246 0.1234
                         'International Tables Vol C Tables 4.2.6.8 and 6.1.1.4'
    'Mo' 'Mo' -1.6832 0.6857
                         'International Tables Vol C Tables 4.2.6.8 and 6.1.1.4'
_computing_data_collection     'SMART (Bruker, 2002)'
_computing_cell_refinement     'SAINT (Bruker, 2002)'
_computing_data_reduction     'SAINT (Bruker, 2002)'
_computing_structure_solution     'SHELXTL (Sheldrick, 2008)'
_computing_structure_refinement     'SHELXTL (Sheldrick, 2008)'
_computing_molecular_graphics     'SHELXTL (Sheldrick, 2008)'
_computing_publication_material     'SHELXTL (Sheldrick, 2008)'
loop_
    _atom_site_type_symbol
    _atom_site_label
    _atom_site_fract_x
    _atom_site_fract_y
    _atom_site_fract_z
    _atom_site_U_iso_or_equiv
    _atom_site_adp_type
    _atom_site_calc_flag
    _atom_site_refinement_flags
    _atom_site_occupancy
    _atom_site_disorder_assembly
    _atom_site_disorder_group
    Mo Mo1 0.77389(2) 0.108886(19) 0.426923(11) 0.00683(5) Uani d . 1 . .
    S S1 0.42167(6) 0.29669(6) 0.38157(3) 0.00770(11) Uani d . 1 . .
    S S2 0.52730(7) -0.14389(6) 0.48393(3) 0.00870(11) Uani d . 1 . .
    S S3 0.87553(6) 0.37753(6) 0.29746(3) 0.00819(10) Uani d . 1 . .
    Na Na1 0.20072(11) 0.58268(10) 0.34042(6) 0.01293(19) Uani d . 1 . .
    Na Na2 0.80653(11) 0.75841(10) 0.31656(6) 0.01239(19) Uani d . 1 . .
    Na Na3 0.67303(11) 0.51270(10) 0.46834(6) 0.0144(2) Uani d . 1 . .
    Na Na4 0.57005(11) 0.46216(10) 0.21305(6) 0.01274(19) Uani d . 1 . .
    O O1 0.70335(19) 0.03236(17) 0.33180(10) 0.0107(3) Uani d . 1 . .
    O O2 0.94651(19) 0.02131(17) 0.44263(11) 0.0119(3) Uani d . 1 . .
    O O3 0.57359(18) 0.25797(17) 0.42577(11) 0.0107(3) Uani d . 1 . .
    O O4 0.6456(2) -0.02040(17) 0.50576(10) 0.0116(3) Uani d . 1 . .
    O O5 0.88450(19) 0.28237(18) 0.38036(10) 0.0120(3) Uani d . 1 . .
    O O6 0.29354(19) 0.27689(17) 0.44854(9) 0.0096(3) Uani d . 1 . .
    O O7 0.3902(2) 0.20606(18) 0.30489(10) 0.0123(3) Uani d . 1 . .
    O O8 0.4313(2) 0.44896(18) 0.35609(11) 0.0124(3) Uani d . 1 . .
    O O9 0.49519(19) -0.20813(17) 0.56967(11) 0.0130(3) Uani d . 1 . .
    O O10 0.60611(19) -0.24259(18) 0.42327(12) 0.0147(3) Uani d . 1 . .
    O O11 0.38958(19) -0.07781(18) 0.44282(11) 0.0139(3) Uani d . 1 . .
    O O12 0.7888(2) 0.29908(17) 0.22934(10) 0.0124(3) Uani d . 1 . .
    O O13 0.7899(2) 0.50790(17) 0.32281(10) 0.0126(3) Uani d . 1 . .
    O O14 1.03833(19) 0.40786(18) 0.27218(10) 0.0133(3) Uani d . 1 . .
loop_
    _atom_site_aniso_label
    _atom_site_aniso_U_11
    _atom_site_aniso_U_22
    _atom_site_aniso_U_33
    _atom_site_aniso_U_12
    _atom_site_aniso_U_13
    _atom_site_aniso_U_23
    Mo1 0.00576(8) 0.00737(9) 0.00738(8) 0.00034(7) -0.00028(6) -0.00021(7)
    S1 0.0056(2) 0.0096(3) 0.0078(2) 0.0014(2) -0.00017(19) -0.0001(2)
    S2 0.0073(2) 0.0093(2) 0.0095(2) -0.0009(2) 0.0006(2) -0.00087(19)
    S3 0.0073(2) 0.0087(2) 0.0086(2) -0.0001(2) 0.00067(18) 0.0004(2)
    Na1 0.0125(5) 0.0130(5) 0.0133(4) 0.0022(4) 0.0012(3) 0.0019(3)
    Na2 0.0111(5) 0.0126(4) 0.0135(4) 0.0012(4) 0.0018(4) 0.0017(3)
    Na3 0.0123(4) 0.0166(5) 0.0145(5) -0.0034(4) 0.0023(4) -0.0024(4)
    Na4 0.0107(4) 0.0156(5) 0.0120(4) 0.0010(4) -0.0008(4) 0.0020(4)
    O1 0.0097(8) 0.0119(8) 0.0104(7) 0.0002(6) -0.0002(6) -0.0008(6)
    O2 0.0113(8) 0.0112(8) 0.0130(8) 0.0020(6) -0.0021(6) -0.0007(6)
    O3 0.0086(7) 0.0128(7) 0.0107(7) 0.0044(6) -0.0029(7) -0.0008(7)
    O4 0.0138(8) 0.0116(8) 0.0095(7) -0.0053(7) -0.0018(6) 0.0001(6)
    O5 0.0116(8) 0.0121(8) 0.0122(8) -0.0036(6) -0.0020(6) 0.0042(6)
    O6 0.0080(7) 0.0110(7) 0.0098(7) -0.0010(6) 0.0006(6) -0.0012(6)
    O7 0.0116(8) 0.0162(9) 0.0092(7) 0.0016(7) -0.0016(6) -0.0028(6)
    O8 0.0121(8) 0.0111(8) 0.0140(8) 0.0018(7) 0.0023(7) 0.0023(6)
    O9 0.0141(8) 0.0131(8) 0.0119(7) -0.0042(6) -0.0001(7) 0.0028(7)
    O10 0.0151(8) 0.0119(8) 0.0171(8) -0.0010(7) 0.0051(7) -0.0045(7)
    O11 0.0093(8) 0.0190(9) 0.0133(8) 0.0021(7) -0.0016(6) 0.0017(6)
    O12 0.0141(8) 0.0120(8) 0.0109(7) -0.0002(7) -0.0015(6) -0.0011(6)
    O13 0.0106(8) 0.0108(8) 0.0163(8) 0.0025(7) -0.0008(7) -0.0015(6)
    O14 0.0095(8) 0.0167(9) 0.0136(7) -0.0012(7) 0.0042(6) 0.0008(7)
_geom_special_details
;
All e.s.d.'s (except the e.s.d. in the dihedral angle between two l.s. planes)
are estimated using the full covariance matrix. The cell e.s.d.'s are taken
into account individually in the estimation of e.s.d.'s in distances, angles
and torsion angles; correlations between e.s.d.'s in cell parameters are only
used when they are defined by crystal symmetry. An approximate (isotropic)
treatment of cell e.s.d.'s is used for estimating e.s.d.'s involving l.s.
planes.
;
loop_
    _geom_bond_atom_site_label_1
    _geom_bond_atom_site_label_2
    _geom_bond_site_symmetry_2
    _geom_bond_distance
    _geom_bond_publ_flag
    Mo1 O2 . 1.6905(16) y
    Mo1 O1 . 1.7108(16) y
    Mo1 O5 . 1.9925(16) y
    Mo1 O4 . 2.0102(16) y
    Mo1 O6 4_556 2.1661(15) y
    Mo1 O3 . 2.1907(15) y
    S1 O7 . 1.4564(16) ?
    S1 O8 . 1.4681(17) ?
    S1 O3 . 1.4941(16) ?
    S1 O6 . 1.4953(16) ?
    S2 O9 . 1.4516(17) ?
    S2 O11 . 1.4575(17) ?
    S2 O10 . 1.4581(17) ?
    S2 O4 . 1.5589(17) ?
    S3 O14 . 1.4590(17) ?
    S3 O12 . 1.4595(16) ?
    S3 O13 . 1.4627(16) ?
    S3 O5 . 1.5346(16) ?
    Na1 O12 3_655 2.2713(18) ?
    Na1 O8 . 2.3273(19) ?
    Na1 O14 1_455 2.3649(19) ?
    Na1 O4 4_456 2.4394(18) ?
    Na1 O9 4_456 2.4972(19) ?
    Na1 O1 3_655 2.7652(18) ?
    Na2 O13 . 2.3333(18) ?
    Na2 O14 3_755 2.3350(19) ?
    Na2 O10 1_565 2.3415(19) ?
    Na2 O9 4_556 2.3932(19) ?
    Na2 O7 3_655 2.5262(18) ?
    Na2 O1 1_565 2.7006(19) ?
    Na2 S3 3_755 3.3837(11) ?
    Na3 O11 4_556 2.3524(19) ?
    Na3 O2 4_456 2.3649(19) ?
    Na3 O13 . 2.4115(18) ?
    Na3 O10 1_565 2.4398(19) ?
    Na3 O3 . 2.5928(19) ?
    Na3 O8 . 2.724(2) ?
    Na4 O7 3_655 2.3065(19) ?
    Na4 O12 . 2.407(2) ?
    Na4 O11 3_655 2.4078(19) ?
    Na4 O8 . 2.4629(19) ?
    Na4 O1 3_655 2.5003(19) ?
    Na4 O13 . 2.5297(19) ?
loop_
    _geom_angle_atom_site_label_1
    _geom_angle_atom_site_label_2
    _geom_angle_atom_site_label_3
    _geom_angle_site_symmetry_1
    _geom_angle_site_symmetry_3
    _geom_angle
    _geom_angle_publ_flag
    O2 Mo1 O1 . . 102.72(8) ?
    O2 Mo1 O5 . . 91.81(7) ?
    O1 Mo1 O5 . . 101.77(7) ?
    O2 Mo1 O4 . . 95.58(7) ?
    O1 Mo1 O4 . . 93.46(7) ?
    O5 Mo1 O4 . . 161.18(7) ?
    O2 Mo1 O6 . 4_556 92.71(7) ?
    O1 Mo1 O6 . 4_556 163.68(7) ?
    O5 Mo1 O6 . 4_556 82.77(6) ?
    O4 Mo1 O6 . 4_556 79.62(6) ?
    O2 Mo1 O3 . . 167.36(7) ?
    O1 Mo1 O3 . . 89.16(7) ?
    O5 Mo1 O3 . . 81.39(6) ?
    O4 Mo1 O3 . . 87.91(6) ?
    O6 Mo1 O3 4_556 . 75.92(6) ?
    O7 S1 O8 . . 111.01(10) ?
    O7 S1 O3 . . 111.95(9) ?
    O8 S1 O3 . . 107.53(10) ?
    O7 S1 O6 . . 109.52(9) ?
    O8 S1 O6 . . 109.65(10) ?
    O3 S1 O6 . . 107.08(9) ?
    O9 S2 O11 . . 113.77(10) ?
    O9 S2 O10 . . 112.83(10) ?
    O11 S2 O10 . . 111.33(10) ?
    O9 S2 O4 . . 103.55(9) ?
    O11 S2 O4 . . 107.18(10) ?
    O10 S2 O4 . . 107.52(10) ?
    O14 S3 O12 . . 112.83(10) ?
    O14 S3 O13 . . 112.19(10) ?
    O12 S3 O13 . . 110.37(10) ?
    O14 S3 O5 . . 106.14(9) ?
    O12 S3 O5 . . 108.22(9) ?
    O13 S3 O5 . . 106.73(10) ?
    O12 Na1 O8 3_655 . 119.12(7) ?
    O12 Na1 O14 3_655 1_455 115.36(7) ?
    O8 Na1 O14 . 1_455 99.58(7) ?
    O12 Na1 O4 3_655 4_456 131.24(7) ?
    O8 Na1 O4 . 4_456 86.40(6) ?
    O14 Na1 O4 1_455 4_456 98.10(6) ?
    O12 Na1 O9 3_655 4_456 82.33(6) ?
    O8 Na1 O9 . 4_456 141.19(7) ?
    O14 Na1 O9 1_455 4_456 98.72(7) ?
    O4 Na1 O9 4_456 4_456 57.26(6) ?
    O12 Na1 O1 3_655 3_655 72.64(6) ?
    O8 Na1 O1 . 3_655 76.04(6) ?
    O14 Na1 O1 1_455 3_655 69.21(5) ?
    O4 Na1 O1 4_456 3_655 155.81(6) ?
    O9 Na1 O1 4_456 3_655 142.71(6) ?
    O13 Na2 O14 . 3_755 130.56(7) ?
    O13 Na2 O10 . 1_565 85.66(6) ?
    O14 Na2 O10 3_755 1_565 143.70(7) ?
    O13 Na2 O9 . 4_556 79.43(6) ?
    O14 Na2 O9 3_755 4_556 98.75(7) ?
    O10 Na2 O9 1_565 4_556 89.40(7) ?
    O13 Na2 O7 . 3_655 78.32(6) ?
    O14 Na2 O7 3_755 3_655 93.97(6) ?
    O10 Na2 O7 1_565 3_655 91.17(7) ?
    O9 Na2 O7 4_556 3_655 157.64(7) ?
    O13 Na2 O1 . 1_565 156.46(7) ?
    O14 Na2 O1 3_755 1_565 70.79(6) ?
    O10 Na2 O1 1_565 1_565 73.15(6) ?
    O9 Na2 O1 4_556 1_565 109.81(6) ?
    O7 Na2 O1 3_655 1_565 91.70(6) ?
    O11 Na3 O2 4_556 4_456 110.07(7) ?
    O11 Na3 O13 4_556 . 101.80(6) ?
    O2 Na3 O13 4_456 . 148.13(7) ?
    O11 Na3 O10 4_556 1_565 95.79(7) ?
    O2 Na3 O10 4_456 1_565 95.42(7) ?
    O13 Na3 O10 . 1_565 81.85(6) ?
    O11 Na3 O3 4_556 . 129.03(7) ?
    O2 Na3 O3 4_456 . 75.84(6) ?
    O13 Na3 O3 . . 83.71(6) ?
    O10 Na3 O3 1_565 . 134.87(6) ?
    O11 Na3 O8 4_556 . 175.92(7) ?
    O2 Na3 O8 4_456 . 73.41(6) ?
    O13 Na3 O8 . . 74.78(6) ?
    O10 Na3 O8 1_565 . 81.61(6) ?
    O3 Na3 O8 . . 53.34(5) ?
    O7 Na4 O12 3_655 . 121.20(7) ?
    O7 Na4 O11 3_655 3_655 90.91(6) ?
    O12 Na4 O11 . 3_655 83.88(6) ?
    O7 Na4 O8 3_655 . 102.80(7) ?
    O12 Na4 O8 . . 104.28(6) ?
    O11 Na4 O8 3_655 . 156.62(7) ?
    O7 Na4 O1 3_655 3_655 81.21(6) ?
    O12 Na4 O1 . 3_655 154.90(7) ?
    O11 Na4 O1 3_655 3_655 84.66(6) ?
    O8 Na4 O1 . 3_655 78.95(6) ?
    O7 Na4 O13 3_655 . 78.73(6) ?
    O12 Na4 O13 . . 58.10(6) ?
    O11 Na4 O13 3_655 . 124.20(7) ?
    O8 Na4 O13 . . 77.59(6) ?
    O1 Na4 O13 3_655 . 144.70(7) ?
    Mo1 O1 Na4 . 3_645 131.27(9) ?
    Mo1 O1 Na2 . 1_545 110.49(7) ?
    Na4 O1 Na2 3_645 1_545 91.78(6) ?
    Mo1 O1 Na1 . 3_645 128.10(8) ?
    Na4 O1 Na1 3_645 3_645 93.53(5) ?
    Na2 O1 Na1 1_545 3_645 89.08(5) ?
    Mo1 O2 Na3 . 4_556 147.82(9) ?
    S1 O3 Mo1 . . 145.42(10) ?
    S1 O3 Na3 . . 99.86(8) ?
    Mo1 O3 Na3 . . 108.85(6) ?
    S2 O4 Mo1 . . 131.46(9) ?
    S2 O4 Na1 . 4_556 98.63(8) ?
    Mo1 O4 Na1 . 4_556 127.05(8) ?
    S3 O5 Mo1 . . 136.93(10) ?
    S1 O6 Mo1 . 4_456 125.67(9) ?
    S1 O7 Na4 . 3_645 129.39(10) ?
    S1 O7 Na2 . 3_645 125.94(10) ?
    Na4 O7 Na2 3_645 3_645 101.54(7) ?
    S1 O8 Na1 . . 119.62(10) ?
    S1 O8 Na4 . . 107.73(9) ?
    Na1 O8 Na4 . . 106.56(7) ?
    S1 O8 Na3 . . 95.05(8) ?
    Na1 O8 Na3 . . 125.35(7) ?
    Na4 O8 Na3 . . 100.15(7) ?
    S2 O9 Na2 . 4_456 147.79(11) ?
    S2 O9 Na1 . 4_556 99.36(8) ?
    Na2 O9 Na1 4_456 4_556 99.58(7) ?
    S2 O10 Na2 . 1_545 139.66(10) ?
    S2 O10 Na3 . 1_545 121.13(10) ?
    Na2 O10 Na3 1_545 1_545 91.56(6) ?
    S2 O11 Na3 . 4_456 119.33(9) ?
    S2 O11 Na4 . 3_645 111.58(9) ?
    Na3 O11 Na4 4_456 3_645 128.97(8) ?
    S3 O12 Na1 . 3_645 138.53(11) ?
    S3 O12 Na4 . . 98.37(8) ?
    Na1 O12 Na4 3_645 . 122.67(8) ?
    S3 O13 Na2 . . 141.74(10) ?
    S3 O13 Na3 . . 117.23(9) ?
    Na2 O13 Na3 . . 92.48(6) ?
    S3 O13 Na4 . . 93.14(8) ?
    Na2 O13 Na4 . . 100.69(7) ?
    Na3 O13 Na4 . . 107.34(7) ?
    S3 O14 Na2 . 3_745 124.60(10) ?
    S3 O14 Na1 . 1_655 124.66(10) ?
    Na2 O14 Na1 3_745 1_655 109.32(7) ?
data_global
_journal_date_recd_electronic     2008-07-15
_journal_date_accepted     2008-09-21
_journal_name_full     'Acta Crystallographica, Section E'
_journal_year     2008
_journal_volume     64
_journal_issue     11
_journal_page_first     i73
_journal_page_last     i73
_journal_paper_category     QI
_journal_coeditor_code     WM2186
_publ_contact_author
;
Susan J. Cline Sch\"affer
T\%arnby Gymnasium & HF
Tejn All\'e 5
DK-2770 Kastrup
Denmark
;
_publ_contact_author_email     su@tgy.dk
_publ_contact_author_fax     '(+45) 3251 3610'
_publ_contact_author_phone     '(+45) 4511 5353'
_publ_section_title
;\
<i>catena</i>-Poly[tetrasodium [[<i>cis</i>-dioxido-<i>trans</i>-\
bis(sulfato-\k<i>O</i>)molybdate(VI)]-\m-sulfato-\k^2^<i>O</i>:<i>O'</i>]]
;
loop_
    _publ_author_name
    _publ_author_address
    'Susan J. Cline Sch\"affer'
;
T\%arnby Gymnasium & HF
Tejn All\'e 5
DK-2770 Kastrup
Denmark
;
    'Rolf W. Berg'
;
The Technical University of Denmark
The Department of Chemistry
Building 207
DK-2800 Lyngby
Denmark
;
