# Supplementary material for: catena-Poly[tetra­sodium [[cis-dioxido-trans-bis­(sulfato-κO)molybdate(VI)]-μ-sulfato-κ2 O:O′]]
Source: Acta Crystallogr Sect E Struct Rep Online. 2008 Oct 15;64(Pt 11):i73. doi: 10.1107/S1600536808030328 (PMC2959510; doi:10.1107/S1600536808030328)
Supplement: Supplementary file 2 [file e-64-00i73-Isup2.hkl]

# 
# h,k,l, Fc-squared, Fo-squared, sigma(Fo-squared) and status flag 
# 
data_I
_shelx_title ' s13aasx in P2(1)2(1)2(1)' 
_shelx_refln_list_code          4 
_shelx_F_calc_maximum      224.30 
_exptl_crystal_F_000       984.00 
_reflns_d_resolution_high  0.7575 
 
loop_ 
 _symmetry_equiv_pos_as_xyz 
 'x, y, z' 
 '-x+1/2, -y, z+1/2' 
 '-x, y+1/2, -z+1/2' 
 'x+1/2, -y+1/2, -z' 
 
_cell_length_a     8.4739 
_cell_length_b     9.2892 
_cell_length_c    15.1046 
_cell_angle_alpha  90.000 
_cell_angle_beta   90.000 
_cell_angle_gamma  90.000 
 
_shelx_F_squared_multiplier     1.000 
 
loop_ 
 _refln_index_h 
 _refln_index_k 
 _refln_index_l 
 _refln_F_squared_calc 
 _refln_F_squared_meas 
 _refln_F_squared_sigma 
 _refln_observed_status 
   2   0   0     7280.07     7170.86    189.74 o 
   4   0   0     1958.32     1703.21     53.18 o 
   6   0   0     7043.42     7025.35    195.09 o 
   8   0   0      371.85      343.89     37.44 o 
  10   0   0     1463.78     1463.75     64.37 o 
   1   1   0    10733.46    11268.04    147.47 o 
   2   1   0    29180.94    30870.26    453.95 o 
   3   1   0     8450.37     7956.03    120.27 o 
   4   1   0      137.87      172.92      8.06 o 
   5   1   0    15149.96    15206.86    251.67 o 
   6   1   0      633.07      616.43     18.64 o 
   7   1   0      435.96      395.29     16.60 o 
   8   1   0     4430.81     4285.93     80.50 o 
   9   1   0      254.27      236.40     18.93 o 
  10   1   0     4797.70     4726.49    103.85 o 
  11   1   0       28.60       29.58     20.34 o 
   0   2   0        5.78        7.80      2.62 o 
   1   2   0     9110.74     9575.90    112.18 o 
   2   2   0     3741.71     3863.11     55.29 o 
   3   2   0      172.60      149.49      6.92 o 
   4   2   0      637.56      592.70     14.51 o 
   5   2   0     9143.32     8852.13    136.55 o 
   6   2   0      304.11      294.02     13.02 o 
   7   2   0    12302.66    12497.27    232.94 o 
   8   2   0      302.39      335.83     19.64 o 
   9   2   0     2000.52     2029.78     56.30 o 
  10   2   0     1397.68     1465.13     46.10 o 
  11   2   0     1089.37     1119.38     44.46 o 
   1   3   0     2987.68     2747.78     38.01 o 
   2   3   0      177.59      110.22      4.55 o 
   3   3   0     2751.26     3022.67     48.58 o 
   4   3   0    11468.23    11401.99    169.93 o 
   5   3   0     6808.18     6821.65    105.46 o 
   6   3   0     6812.82     6563.93    103.18 o 
   7   3   0      940.80      910.21     39.36 o 
   8   3   0      466.99      496.98     23.94 o 
   9   3   0      263.65      309.12     21.78 o 
  10   3   0     3657.41     3694.67     84.74 o 
   0   4   0     1691.39     2443.18     83.29 o 
   1   4   0      170.38      204.98      6.92 o 
   2   4   0     1840.21     1716.25     25.51 o 
   3   4   0     6677.96     7156.48    102.97 o 
   4   4   0     8970.94     9301.89    125.62 o 
   5   4   0        0.80        7.28      5.83 o 
   6   4   0      562.92      541.32     17.14 o 
   7   4   0     1560.97     1573.66     42.28 o 
   8   4   0     7900.85     7761.08    153.54 o 
   9   4   0     1086.13     1145.68     77.49 o 
  10   4   0      617.95      644.38     30.81 o 
   1   5   0    14286.85    14764.41    190.78 o 
   2   5   0     1042.61      935.32     17.44 o 
   3   5   0    18176.75    18958.27    288.37 o 
   4   5   0       55.72       59.11      7.28 o 
   5   5   0     4652.95     4825.19     91.10 o 
   6   5   0     1930.04     1849.11     36.89 o 
   7   5   0        7.28       23.48     11.63 o 
   8   5   0       11.66       14.51     12.14 o 
   9   5   0      250.15      235.65     20.89 o 
  10   5   0     1461.09     1451.53     54.83 o 
   0   6   0     6292.96     6231.17    119.35 o 
   1   6   0     3421.37     3426.62     49.29 o 
   2   6   0     4329.79     4112.88     69.12 o 
   3   6   0     1844.09     1812.93     34.27 o 
   4   6   0      417.87      416.91     13.56 o 
   5   6   0    11951.68    12359.84    181.12 o 
   6   6   0     2242.62     2206.70     51.85 o 
   7   6   0      543.02      565.01     24.71 o 
   8   6   0      102.94      105.49     16.03 o 
   9   6   0     3176.78     3018.26     84.13 o 
   1   7   0     1405.71     1399.04     25.21 o 
   2   7   0      288.36      277.77     10.66 o 
   3   7   0      252.15      232.88     10.85 o 
   4   7   0     3045.61     2996.82    120.57 o 
   5   7   0      242.33      245.87     18.11 o 
   6   7   0      713.22      726.34     25.74 o 
   7   7   0        2.35       -1.45     11.06 o 
   8   7   0     5021.11     5007.89     94.64 o 
   9   7   0     2125.33     1997.20     65.28 o 
   0   8   0     9384.08     9430.32    197.79 o 
   1   8   0      532.51      514.10     15.15 o 
   2   8   0     4348.83     4282.54     68.30 o 
   3   8   0     2924.14     2980.10     54.62 o 
   4   8   0      720.74      718.27     28.54 o 
   5   8   0     1790.79     1776.89     57.39 o 
   6   8   0       28.18       24.01     14.33 o 
   7   8   0     2982.42     2884.34     72.81 o 
   8   8   0     1006.06     1008.72     50.62 o 
   1   9   0     2603.03     2653.14     72.21 o 
   2   9   0       55.66       70.27     10.78 o 
   3   9   0     4509.96     4346.74     94.29 o 
   4   9   0      659.60      646.94     29.14 o 
   5   9   0     4168.58     4045.11    139.21 o 
   6   9   0     1147.71     1144.77     41.74 o 
   7   9   0      418.00      423.88     35.85 o 
   0  10   0     4929.34     4851.71    122.73 o 
   1  10   0      109.03      124.11     15.38 o 
   2  10   0     5020.93     4965.27    148.85 o 
   3  10   0     1177.89     1193.25     48.47 o 
   4  10   0      694.65      688.26     32.04 o 
   5  10   0      809.93      858.10     37.71 o 
   6  10   0     1385.25     1522.21     53.31 o 
   1  11   0      133.19      151.37     19.99 o 
   2  11   0     4308.36     4394.17    110.41 o 
   3  11   0        5.07      -10.96     20.13 o 
   4  11   0      593.32      623.12     44.27 o 
   0  12   0     2613.79     2917.70    143.29 o 
   1  12   0       86.13       99.78     22.51 o 
   2  12   0       72.05       90.94     22.35 o 
   1   0   1      107.76      114.25      3.09 o 
   2   0   1     4463.83     4631.80     70.51 o 
   3   0   1     7850.45     7777.66    145.00 o 
   4   0   1       33.40       38.82      5.00 o 
   5   0   1    16258.03    17246.73    275.13 o 
   6   0   1     1771.37     1613.86     46.23 o 
   7   0   1       31.87       43.48      7.85 o 
   8   0   1    14586.29    14508.74    260.15 o 
   9   0   1     4091.75     3915.74     84.20 o 
  10   0   1     1612.30     1624.64     48.21 o 
  11   0   1     2804.48     2856.45     73.59 o 
 -11   1   1      787.37      847.97     53.98 o 
 -10   1   1       25.10       33.54     16.30 o 
  -9   1   1      908.38      892.23     31.93 o 
  -8   1   1      164.96      176.48     13.81 o 
  -7   1   1     5924.79     5915.53     96.15 o 
  -6   1   1    10879.04    10904.39    202.88 o 
  -5   1   1     1488.85     1413.06     30.76 o 
  -4   1   1      122.86      164.21      7.43 o 
  -3   1   1     3754.10     3744.80     58.32 o 
  -2   1   1     9579.17    10050.73    166.20 o 
  -1   1   1     3141.59     3302.54     44.27 o 
   0   1   1     8001.81     8295.36     99.32 o 
   1   1   1     3047.29     3250.62     49.27 o 
   2   1   1     9553.64    10053.04    149.94 o 
   3   1   1     3605.34     3636.76     63.85 o 
   4   1   1      158.12      212.84     10.77 o 
   5   1   1     1524.69     1454.01     42.18 o 
   6   1   1    10974.16    11071.01    224.29 o 
   7   1   1     5863.63     5908.74    117.11 o 
   8   1   1      132.47      136.80     13.17 o 
   9   1   1      781.19      814.87     45.26 o 
  10   1   1       36.03       32.67     15.99 o 
  11   1   1      816.26      832.31     37.96 o 
 -11   2   1      636.56      684.28     52.93 o 
 -10   2   1      659.42      683.50     31.81 o 
  -9   2   1      676.75      701.96     29.31 o 
  -8   2   1      107.46      113.68     13.83 o 
  -7   2   1     3188.22     3193.34     68.71 o 
  -6   2   1      109.08      132.29     11.39 o 
  -5   2   1     5341.81     5370.92     94.17 o 
  -4   2   1    14433.31    14832.49    236.63 o 
  -3   2   1     8056.39     7884.97    113.02 o 
  -2   2   1    14090.39    14878.06    173.35 o 
  -1   2   1    14959.02    15854.12    180.36 o 
   0   2   1     2375.27     2540.66     35.97 o 
   1   2   1    15031.54    15593.01    263.49 o 
   2   2   1    13966.22    14829.11    268.10 o 
   3   2   1     8203.98     8276.10    120.23 o 
   4   2   1    13858.03    14546.78    215.86 o 
   5   2   1     5485.38     5606.36     96.62 o 
   6   2   1      134.91      123.65      9.46 o 
   7   2   1     3233.73     3125.31     69.22 o 
   8   2   1      112.21      115.46     14.34 o 
   9   2   1      664.76      664.24     26.28 o 
  10   2   1      690.00      675.82     37.40 o 
  11   2   1      635.84      669.83     40.46 o 
 -10   3   1      311.82      303.28     24.61 o 
  -9   3   1     1443.08     1533.47     44.61 o 
  -8   3   1     1369.13     1325.63     39.01 o 
  -7   3   1     5233.36     5286.05    105.38 o 
  -6   3   1     1518.11     1530.70     30.98 o 
  -5   3   1       18.71       20.66      5.29 o 
  -4   3   1    10152.63    10316.68    155.72 o 
  -3   3   1     5366.70     5894.06     74.16 o 
  -2   3   1     9732.12     9464.70    105.07 o 
  -1   3   1    23778.59    25331.95    322.94 o 
   0   3   1      907.40      833.47     13.97 o 
   1   3   1    24041.23    25597.20    295.27 o 
   2   3   1     9468.30     9274.04    142.90 o 
   3   3   1     5298.71     5666.54     98.18 o 
   4   3   1    10273.65    10544.90    160.23 o 
   5   3   1       18.91       17.91      4.64 o 
   6   3   1     1583.73     1610.86     47.87 o 
   7   3   1     5197.21     5125.78    105.71 o 
   8   3   1     1365.38     1285.13     38.92 o 
   9   3   1     1361.51     1334.17     43.30 o 
  10   3   1      305.76      299.63     27.66 o 
 -10   4   1     1412.07     1387.72     66.44 o 
  -9   4   1     1537.00     1560.02     36.70 o 
  -8   4   1     3464.54     3503.21     60.89 o 
  -7   4   1      777.22      765.20     20.18 o 
  -6   4   1       78.11       87.36      8.60 o 
  -5   4   1     1686.05     1707.40     30.56 o 
  -4   4   1     6573.69     6659.57     85.17 o 
  -3   4   1      699.86      676.89     13.59 o 
  -2   4   1    11380.77    12428.92    161.00 o 
  -1   4   1     7431.21     7985.02    104.49 o 
   0   4   1     2417.05     2387.53     37.64 o 
   1   4   1     7543.69     8013.64    104.74 o 
   2   4   1    11529.10    12524.59    156.59 o 
   3   4   1      819.50      795.04     19.73 o 
   4   4   1     6652.40     6529.17    104.15 o 
   5   4   1     1588.22     1600.55     35.33 o 
   6   4   1      101.20      111.43     10.16 o 
   7   4   1      769.76      730.94     32.08 o 
   8   4   1     3357.86     3358.54     90.75 o 
   9   4   1     1493.35     1594.13     55.62 o 
  10   4   1     1297.68     1238.33     53.70 o 
 -10   5   1      302.50      285.89     27.81 o 
  -9   5   1     4600.33     4600.06    126.41 o 
  -8   5   1     2695.06     2570.49     60.91 o 
  -7   5   1      552.01      567.54     20.56 o 
  -6   5   1     6807.86     7022.74    106.60 o 
  -5   5   1     2619.97     2583.03     46.79 o 
  -4   5   1     2267.36     2349.02     41.50 o 
  -3   5   1      367.38      339.45     10.25 o 
  -2   5   1     6589.52     6912.77     91.42 o 
  -1   5   1     1459.33     1459.73     23.33 o 
   0   5   1       77.28       61.01      5.12 o 
   1   5   1     1424.18     1391.25     23.34 o 
   2   5   1     6560.46     6782.78     88.35 o 
   3   5   1      330.92      321.45      9.99 o 
   4   5   1     2208.11     2293.46     37.12 o 
   5   5   1     2738.60     2726.33     52.49 o 
   6   5   1     6658.40     6631.73    161.49 o 
   7   5   1      501.11      511.63     28.70 o 
   8   5   1     2738.32     2595.20     74.44 o 
   9   5   1     4571.54     4647.26    167.73 o 
  10   5   1      290.28      309.96     26.07 o 
  -9   6   1      282.81      225.51     29.01 o 
  -8   6   1     1400.68     1392.98     38.54 o 
  -7   6   1     2824.58     2779.51     58.21 o 
  -6   6   1     3954.67     4089.87     74.30 o 
  -5   6   1     1836.59     1856.90     39.21 o 
  -4   6   1     3730.15     3561.17     62.36 o 
  -3   6   1     8623.63     8509.65    117.04 o 
  -2   6   1     1482.51     1451.26     26.54 o 
  -1   6   1     1521.60     1482.22     24.45 o 
   0   6   1     2352.55     2347.51     40.57 o 
   1   6   1     1428.35     1373.76     24.37 o 
   2   6   1     1538.97     1502.21     41.93 o 
   3   6   1     8512.71     8628.39    195.63 o 
   4   6   1     3832.47     3897.18     59.68 o 
   5   6   1     1678.52     1682.60     31.89 o 
   6   6   1     3810.69     3852.40     68.32 o 
   7   6   1     2863.10     2875.98     65.00 o 
   8   6   1     1507.57     1462.04     42.24 o 
   9   6   1      304.75      255.14     25.90 o 
  -9   7   1      356.02      329.81     30.37 o 
  -8   7   1      931.00      923.91     36.69 o 
  -7   7   1     1786.93     1727.69     54.49 o 
  -6   7   1      447.26      458.67     24.75 o 
  -5   7   1        9.74       26.02     11.47 o 
  -4   7   1     3188.49     3165.65     71.20 o 
  -3   7   1      857.58      830.13     23.19 o 
  -2   7   1     6015.40     5904.69     89.99 o 
  -1   7   1     1447.07     1454.04     25.94 o 
   0   7   1     5539.37     5634.08     83.21 o 
   1   7   1     1469.23     1495.14     26.42 o 
   2   7   1     5909.68     5891.24     86.37 o 
   3   7   1      807.59      808.42     20.66 o 
   4   7   1     3077.21     3171.94     74.00 o 
   5   7   1       11.73       38.47     10.06 o 
   6   7   1      451.47      506.89     21.35 o 
   7   7   1     1835.00     1798.21     43.63 o 
   8   7   1      930.73      933.19     34.96 o 
   9   7   1      355.05      377.22     27.29 o 
  -8   8   1     1600.21     1618.29     92.06 o 
  -7   8   1      601.55      577.70     36.98 o 
  -6   8   1      965.13      944.38     37.03 o 
  -5   8   1     2468.58     2519.01     62.28 o 
  -4   8   1     4294.60     4144.49    185.06 o 
  -3   8   1     2033.87     1955.84     60.95 o 
  -2   8   1      538.26      525.90     17.12 o 
  -1   8   1     3222.20     3052.70     59.56 o 
   0   8   1        0.52        6.51      6.54 o 
   1   8   1     3390.21     3388.54     63.25 o 
   2   8   1      614.73      570.10     19.51 o 
   3   8   1     2085.76     2016.46     59.52 o 
   4   8   1     4216.03     4234.97    171.80 o 
   5   8   1     2374.50     2428.47     62.20 o 
   6   8   1      965.52     1001.30     36.49 o 
   7   8   1      618.24      605.72     29.37 o 
   8   8   1     1611.73     1606.48     48.18 o 
  -7   9   1     4065.02     3979.68    186.31 o 
  -6   9   1     1336.72     1350.45     46.77 o 
  -5   9   1     2889.08     2875.10    116.69 o 
  -4   9   1      348.65      381.13     22.94 o 
  -3   9   1     3984.82     3916.02     76.66 o 
  -2   9   1      338.05      355.34     16.57 o 
  -1   9   1      299.11      319.67     15.04 o 
   0   9   1     1619.84     1618.00     33.37 o 
   1   9   1      316.97      378.76     17.73 o 
   2   9   1      347.57      368.63     16.59 o 
   3   9   1     4089.29     3900.57    127.86 o 
   4   9   1      369.50      393.47     23.36 o 
   5   9   1     2813.11     2903.36     72.30 o 
   6   9   1     1375.26     1432.12     46.32 o 
   7   9   1     4017.49     4047.96     95.92 o 
  -6  10   1     1648.03     1651.47     67.33 o 
  -5  10   1     1610.19     1545.97     50.96 o 
  -4  10   1     1504.49     1507.33     47.42 o 
  -3  10   1     2459.50     2425.72     59.91 o 
  -2  10   1     1349.22     1405.02     47.88 o 
  -1  10   1     1472.88     1588.46     53.22 o 
   0  10   1      409.01      461.36     20.84 o 
   1  10   1     1406.56     1421.46     42.49 o 
   2  10   1     1385.54     1404.26     38.86 o 
   3  10   1     2506.29     2487.62     90.45 o 
   4  10   1     1405.51     1446.80     56.09 o 
   5  10   1     1611.24     1683.48     71.74 o 
   6  10   1     1680.23     1732.51     55.34 o 
  -4  11   1     1037.80     1031.06     51.06 o 
  -3  11   1      690.80      708.83     47.72 o 
  -2  11   1     1460.15     1486.79     55.24 o 
  -1  11   1     1895.10     1922.65     59.04 o 
   0  11   1     6535.56     6783.60    198.44 o 
   1  11   1     1909.22     1911.89     48.97 o 
   2  11   1     1394.03     1428.82     46.98 o 
   3  11   1      659.34      649.75     39.17 o 
   4  11   1     1036.27     1130.59     65.25 o 
  -2  12   1     1872.77     2018.38     61.23 o 
  -1  12   1     3088.48     3287.85     89.64 o 
   0  12   1     1004.81     1230.99     64.34 o 
   1  12   1     3019.71     3200.13     81.95 o 
   2  12   1     1816.31     1909.17     84.44 o 
   0   0   2     9620.58    10313.87    205.45 o 
   1   0   2    22179.39    23540.30    319.56 o 
   2   0   2        7.90       22.58      3.17 o 
   3   0   2    14039.79    14571.26    217.37 o 
   4   0   2     4805.75     4574.69     72.36 o 
   5   0   2      156.70      145.45      9.00 o 
   6   0   2       59.98       51.81      7.09 o 
   7   0   2      480.95      504.38     17.13 o 
   8   0   2      683.51      671.46     23.47 o 
   9   0   2     2277.56     2223.95     55.45 o 
  10   0   2      348.46      359.45     25.36 o 
  11   0   2     1179.76     1202.46     46.03 o 
 -11   1   2     3108.04     3204.87     90.96 o 
 -10   1   2      571.30      627.25     30.12 o 
  -9   1   2     3222.32     3305.98     73.13 o 
  -8   1   2      441.88      444.77     19.63 o 
  -7   1   2     1933.47     1880.34     40.01 o 
  -6   1   2     8946.87     9192.09    143.37 o 
  -5   1   2     3865.51     3754.07     60.48 o 
  -4   1   2     4608.50     4557.44     72.31 o 
  -3   1   2      463.53      482.36     12.05 o 
  -2   1   2     2788.16     2830.08     36.98 o 
  -1   1   2    10621.81    10938.47    150.32 o 
   0   1   2      669.78      594.59     10.35 o 
   1   1   2    10391.86    11012.98    132.97 o 
   2   1   2     2786.80     2767.31     55.67 o 
   3   1   2      536.48      557.22     13.81 o 
   4   1   2     4562.54     4575.21     79.76 o 
   5   1   2     3579.61     3543.96     66.43 o 
   6   1   2     8880.96     9437.89    173.68 o 
   7   1   2     1804.42     1725.45     40.54 o 
   8   1   2      490.23      517.86     21.06 o 
   9   1   2     3168.63     3151.54     89.59 o 
  10   1   2      589.43      604.70     29.89 o 
  11   1   2     3072.64     2994.67     89.21 o 
 -10   2   2     3069.71     3180.43     74.32 o 
  -9   2   2     4187.84     4151.91     88.02 o 
  -8   2   2      579.64      638.40     23.63 o 
  -7   2   2      121.25      141.89     14.22 o 
  -6   2   2     4278.46     4238.35     77.33 o 
  -5   2   2     2381.52     2350.28     41.97 o 
  -4   2   2     2769.75     2918.94     49.80 o 
  -3   2   2     4048.69     4672.46     61.49 o 
  -2   2   2     9318.38     9895.63    115.45 o 
  -1   2   2    19985.57    21097.02    266.58 o 
   0   2   2       14.71       14.37      2.06 o 
   1   2   2    19787.44    20877.82    313.49 o 
   2   2   2     9161.14     9760.17    160.51 o 
   3   2   2     4178.85     4832.03    147.47 o 
   4   2   2     2966.49     3112.34     60.66 o 
   5   2   2     2380.85     2378.48     51.05 o 
   6   2   2     4507.60     4470.94    188.75 o 
   7   2   2      111.61      129.63     13.70 o 
   8   2   2      543.68      584.45     25.98 o 
   9   2   2     4190.18     4052.61    122.59 o 
  10   2   2     3010.50     2932.82     99.58 o 
 -10   3   2      596.27      581.86     28.66 o 
  -9   3   2     2028.11     2095.53     48.76 o 
  -8   3   2      204.99      218.42     13.69 o 
  -7   3   2     3017.05     3058.17     48.90 o 
  -6   3   2     5489.28     5460.82     87.60 o 
  -5   3   2      826.65      785.23     16.00 o 
  -4   3   2     3146.34     3228.91     41.77 o 
  -3   3   2     1572.30     1654.24     25.08 o 
  -2   3   2     7419.25     7811.44     91.09 o 
  -1   3   2    13267.53    13377.39    172.54 o 
   0   3   2       93.12       85.08      4.00 o 
   1   3   2    13186.01    13533.99    221.57 o 
   2   3   2     7393.76     7732.52    128.53 o 
   3   3   2     1667.61     1677.90     38.96 o 
   4   3   2     2923.85     2883.29     60.66 o 
   5   3   2      776.18      768.98     22.42 o 
   6   3   2     5596.17     5501.64    109.13 o 
   7   3   2     2974.84     2920.19     66.74 o 
   8   3   2      171.11      219.24     20.99 o 
   9   3   2     2068.66     2197.22     66.69 o 
  10   3   2      584.28      626.85     44.98 o 
 -10   4   2      109.00      127.42     18.79 o 
  -9   4   2     1061.05     1074.78     36.38 o 
  -8   4   2      495.96      551.85     18.97 o 
  -7   4   2     2492.41     2568.66     42.95 o 
  -6   4   2     1221.09     1257.34     26.15 o 
  -5   4   2     2568.76     2610.42     40.36 o 
  -4   4   2    11078.96    11539.97    143.34 o 
  -3   4   2     1850.21     1893.45     27.97 o 
  -2   4   2     2727.62     2831.71     37.88 o 
  -1   4   2     2521.27     2310.83     40.92 o 
   0   4   2      520.85      442.95      9.85 o 
   1   4   2     2216.44     2054.39     28.67 o 
   2   4   2     2863.01     2949.49     50.66 o 
   3   4   2     1808.00     1795.73     33.76 o 
   4   4   2    11168.40    11455.50    176.91 o 
   5   4   2     2454.66     2383.98     45.07 o 
   6   4   2     1275.65     1258.31     40.95 o 
   7   4   2     2373.78     2290.71     57.21 o 
   8   4   2      469.92      524.70     30.03 o 
   9   4   2     1010.46     1011.31     44.01 o 
  10   4   2       95.42      131.74     26.32 o 
 -10   5   2      497.74      459.81     33.63 o 
  -9   5   2      746.49      744.81     31.49 o 
  -8   5   2      206.53      222.36     16.76 o 
  -7   5   2     1478.45     1480.28     33.46 o 
  -6   5   2     3471.15     3504.55     54.79 o 
  -5   5   2     2536.39     2562.32     41.70 o 
  -4   5   2     3392.05     3412.22     52.37 o 
  -3   5   2     4365.09     4411.17     70.94 o 
  -2   5   2     4101.66     4211.95     59.33 o 
  -1   5   2     1572.77     1429.60     25.57 o 
   0   5   2    10381.38    10684.46    177.10 o 
   1   5   2     1726.60     1622.01     25.07 o 
   2   5   2     4377.84     4409.42     58.43 o 
   3   5   2     4443.85     4502.23     66.27 o 
   4   5   2     3549.32     3443.45     58.89 o 
   5   5   2     2703.53     2639.06     51.87 o 
   6   5   2     3502.62     3507.09     75.25 o 
   7   5   2     1548.60     1530.00     50.23 o 
   8   5   2      215.63      240.60     23.48 o 
   9   5   2      730.61      731.31     39.46 o 
  10   5   2      484.38      510.95     46.89 o 
  -9   6   2      400.82      410.38     30.22 o 
  -8   6   2     3561.23     3435.88     77.82 o 
  -7   6   2     1230.24     1231.96     35.57 o 
  -6   6   2     7813.81     7982.26    154.23 o 
  -5   6   2      421.80      437.24     21.50 o 
  -4   6   2      133.07      121.91     12.40 o 
  -3   6   2      100.40      109.78      7.05 o 
  -2   6   2     4543.17     4545.99     76.95 o 
  -1   6   2     1822.58     1760.92     34.53 o 
   0   6   2      236.06      240.66      8.76 o 
   1   6   2     1735.57     1663.85     28.05 o 
   2   6   2     4649.22     4598.86     69.19 o 
   3   6   2      129.73      156.04      8.53 o 
   4   6   2      140.54      159.41      9.38 o 
   5   6   2      462.48      475.91     18.48 o 
   6   6   2     7672.49     7560.95    118.58 o 
   7   6   2     1297.06     1257.14     33.04 o 
   8   6   2     3501.23     3372.25     75.82 o 
   9   6   2      404.85      391.71     35.12 o 
  -9   7   2     4463.98     4280.63    122.79 o 
  -8   7   2     1878.33     1862.61     67.26 o 
  -7   7   2     1461.36     1491.97     55.04 o 
  -6   7   2     2577.14     2543.14     62.84 o 
  -5   7   2      449.44      433.72     22.70 o 
  -4   7   2     1975.32     2021.12     50.53 o 
  -3   7   2     1956.84     1884.62     47.47 o 
  -2   7   2     1315.22     1337.54     36.03 o 
  -1   7   2     1011.69      972.66     20.33 o 
   0   7   2     2071.14     2067.59     36.30 o 
   1   7   2     1008.72      940.24     19.84 o 
   2   7   2     1337.79     1361.94     25.23 o 
   3   7   2     1867.79     1804.42     54.32 o 
   4   7   2     1935.59     2034.80     36.13 o 
   5   7   2      514.27      547.43     18.67 o 
   6   7   2     2541.24     2515.47     63.98 o 
   7   7   2     1413.64     1410.74     41.45 o 
   8   7   2     1941.69     1994.08     61.76 o 
   9   7   2     4573.70     4500.66     96.87 o 
  -8   8   2      498.17      481.74     37.91 o 
  -7   8   2     2055.13     2027.45     70.24 o 
  -6   8   2      619.74      613.64     35.75 o 
  -5   8   2     1477.64     1442.16     44.25 o 
  -4   8   2     2348.00     2348.19     59.23 o 
  -3   8   2     1138.58     1147.52     31.48 o 
  -2   8   2      283.43      290.33     13.46 o 
  -1   8   2    11658.12    11689.92    181.04 o 
   0   8   2     2981.62     2852.66     54.95 o 
   1   8   2    11803.52    11943.93    163.81 o 
   2   8   2      314.83      310.91     12.45 o 
   3   8   2     1251.89     1218.32     36.37 o 
   4   8   2     2405.45     2480.50     85.15 o 
   5   8   2     1439.14     1574.14     45.73 o 
   6   8   2      628.37      616.67     24.50 o 
   7   8   2     2083.47     2019.62     96.38 o 
   8   8   2      447.43      505.84     28.30 o 
  -7   9   2     1724.47     1721.78     67.17 o 
  -6   9   2     1587.07     1473.60     71.44 o 
  -5   9   2      660.29      664.82     31.04 o 
  -4   9   2     2839.08     2735.74    120.98 o 
  -3   9   2     1205.54     1210.15     33.83 o 
  -2   9   2     4421.89     4456.70     86.04 o 
  -1   9   2     4530.50     4559.44    108.95 o 
   0   9   2      288.39      312.72     14.82 o 
   1   9   2     4635.04     4668.94     74.07 o 
   2   9   2     4143.71     4156.17    140.44 o 
   3   9   2     1183.33     1166.98     71.52 o 
   4   9   2     2747.52     2678.85     66.91 o 
   5   9   2      620.31      689.31     31.53 o 
   6   9   2     1511.78     1539.53     48.78 o 
   7   9   2     1727.27     1738.91     54.68 o 
  -6  10   2     1138.37     1202.33     57.00 o 
  -5  10   2      583.38      590.37     39.44 o 
  -4  10   2      215.87      223.47     21.72 o 
  -3  10   2     3302.97     3287.26     68.56 o 
  -2  10   2     2330.43     2367.28     66.87 o 
  -1  10   2     1373.43     1343.47     50.83 o 
   0  10   2      262.25      303.23     21.59 o 
   1  10   2     1270.48     1302.31     34.86 o 
   2  10   2     2285.38     2306.02    110.77 o 
   3  10   2     3244.79     3181.80    125.18 o 
   4  10   2      215.29      223.58     26.74 o 
   5  10   2      556.66      619.71     38.94 o 
   6  10   2     1171.13     1229.87     46.68 o 
  -4  11   2      387.22      422.83     51.64 o 
  -3  11   2     2034.96     2110.96     60.29 o 
  -2  11   2       80.23       73.93     18.97 o 
  -1  11   2       31.20       25.16     16.90 o 
   0  11   2       51.69       50.23     17.06 o 
   1  11   2       30.85       46.26     15.65 o 
   2  11   2       64.79       84.67     22.49 o 
   3  11   2     1997.34     1953.36    139.71 o 
   4  11   2      353.33      386.78     42.94 o 
  -1  12   2      161.78      190.75     25.45 o 
   0  12   2       74.42       95.18     24.45 o 
   1  12   2      146.99      140.98     28.62 o 
   1   0   3     6143.75     6391.23     90.54 o 
   2   0   3    26150.39    28189.07    368.24 o 
   3   0   3      431.92      477.46     10.53 o 
   4   0   3     5078.28     5275.25     83.02 o 
   5   0   3     5601.58     5534.77     97.25 o 
   6   0   3     1298.91     1275.53     27.25 o 
   7   0   3     1528.19     1517.22     32.24 o 
   8   0   3     1059.31     1054.00     29.42 o 
   9   0   3     3061.06     3059.73     70.17 o 
  10   0   3       82.35      113.67     21.79 o 
  11   0   3     3244.24     3168.23     74.36 o 
 -11   1   3       71.16       76.71     19.42 o 
 -10   1   3     3519.41     3551.38     69.13 o 
  -9   1   3      651.61      620.47     27.87 o 
  -8   1   3     4276.76     4426.09     87.51 o 
  -7   1   3     2164.51     2073.98     41.03 o 
  -6   1   3      974.82      947.11     22.44 o 
  -5   1   3     3251.10     3353.37     57.56 o 
  -4   1   3    14042.16    14505.06    182.15 o 
  -3   1   3    13299.28    13423.12    167.87 o 
  -2   1   3    20472.74    21499.81    319.46 o 
  -1   1   3     2127.50     2088.70     36.87 o 
   0   1   3     5634.30     5787.35     87.43 o 
   1   1   3     2252.02     2241.37     31.91 o 
   2   1   3    20655.77    21684.26    283.31 o 
   3   1   3    13865.47    13785.46    254.27 o 
   4   1   3    14204.07    14960.13    275.95 o 
   5   1   3     3434.02     3614.72     64.40 o 
   6   1   3      896.28      880.80     24.26 o 
   7   1   3     2247.57     2186.56     86.28 o 
   8   1   3     4042.50     4041.14     79.52 o 
   9   1   3      647.43      657.84     32.84 o 
  10   1   3     3462.10     3384.47     93.00 o 
  11   1   3       66.39       62.45     31.41 o 
 -10   2   3      214.98      229.91     18.96 o 
  -9   2   3       18.05       25.63     10.40 o 
  -8   2   3     1599.18     1694.95     33.07 o 
  -7   2   3     9111.11     9187.47    128.13 o 
  -6   2   3     1134.10     1071.17     20.69 o 
  -5   2   3     3084.83     3166.68     45.03 o 
  -4   2   3    10276.57    11011.04    138.44 o 
  -3   2   3     2282.26     2296.21     32.13 o 
  -2   2   3    14935.84    14694.24    202.35 o 
  -1   2   3     6667.02     6589.90     93.85 o 
   0   2   3    21956.92    22648.81    334.73 o 
   1   2   3     6618.46     6668.13    112.77 o 
   2   2   3    15066.95    14903.17    244.74 o 
   3   2   3     2270.00     2300.78     47.46 o 
   4   2   3    10223.43    10968.02    203.12 o 
   5   2   3     3051.29     3240.80     85.26 o 
   6   2   3     1165.70     1138.85     62.25 o 
   7   2   3     9012.12     8836.63    238.70 o 
   8   2   3     1671.68     1708.87     54.44 o 
   9   2   3       12.79        7.04     16.60 o 
  10   2   3      219.05      230.21     26.09 o 
 -10   3   3     1307.96     1355.62     42.84 o 
  -9   3   3      633.40      679.44     23.90 o 
  -8   3   3     1369.03     1389.07     31.58 o 
  -7   3   3     2095.48     2063.22     41.78 o 
  -6   3   3     1746.95     1777.71     29.36 o 
  -5   3   3     9578.22     9645.11    131.92 o 
  -4   3   3     1585.88     1617.61     25.23 o 
  -3   3   3    11219.86    11493.20    159.80 o 
  -2   3   3      471.66      499.38     12.91 o 
  -1   3   3    16453.17    17084.87    217.24 o 
   0   3   3     1162.44     1294.68     21.91 o 
   1   3   3    16657.67    16895.27    290.10 o 
   2   3   3      427.58      463.67     11.98 o 
   3   3   3    11207.85    11563.86    211.78 o 
   4   3   3     1606.54     1560.83     36.49 o 
   5   3   3     9978.66    10241.04    215.45 o 
   6   3   3     1684.78     1654.39     55.33 o 
   7   3   3     2231.16     2153.69     51.78 o 
   8   3   3     1354.32     1385.00     40.68 o 
   9   3   3      626.62      636.80     35.38 o 
  10   3   3     1324.49     1340.73     68.00 o 
 -10   4   3     1157.32     1234.89     48.10 o 
  -9   4   3     2075.15     2167.50     55.30 o 
  -8   4   3     1627.17     1708.03     41.14 o 
  -7   4   3     8933.17     9117.88    126.56 o 
  -6   4   3     3220.00     3235.30     50.44 o 
  -5   4   3     5547.18     5636.05     79.78 o 
  -4   4   3     2920.92     2912.07     45.20 o 
  -3   4   3     7169.36     7156.69     94.69 o 
  -2   4   3     3303.44     3406.61     45.03 o 
  -1   4   3      228.56      232.36      7.93 o 
   0   4   3    11516.97    11929.83    153.78 o 
   1   4   3      204.62      205.99      8.39 o 
   2   4   3     3145.34     3310.43     60.11 o 
   3   4   3     7059.78     7115.32    120.69 o 
   4   4   3     2787.29     2734.47     57.38 o 
   5   4   3     5578.05     5709.49    110.87 o 
   6   4   3     3224.25     3226.60     70.43 o 
   7   4   3     9003.26     8978.46    206.15 o 
   8   4   3     1564.68     1635.71     55.43 o 
   9   4   3     2070.80     2079.24     67.86 o 
  10   4   3     1151.05     1212.31     53.17 o 
 -10   5   3     2634.58     2696.91     68.61 o 
  -9   5   3      342.85      348.28     24.03 o 
  -8   5   3     7658.63     7900.07    150.43 o 
  -7   5   3      235.72      261.70     14.80 o 
  -6   5   3      617.14      611.26     19.38 o 
  -5   5   3      371.43      397.09     16.98 o 
  -4   5   3     1089.69     1020.79     22.05 o 
  -3   5   3     1348.61     1258.92     51.16 o 
  -2   5   3     5754.82     5931.68     93.87 o 
  -1   5   3      485.02      445.53     11.99 o 
   0   5   3     2561.73     2325.15     47.02 o 
   1   5   3      474.98      435.51      9.93 o 
   2   5   3     5698.34     5754.65     80.62 o 
   3   5   3     1311.85     1260.93     26.51 o 
   4   5   3      991.53      947.61     38.25 o 
   5   5   3      372.99      361.00     24.88 o 
   6   5   3      700.17      693.41     24.76 o 
   7   5   3      226.10      237.47     21.77 o 
   8   5   3     7760.55     7820.34    184.88 o 
   9   5   3      367.02      403.00     31.11 o 
  10   5   3     2674.84     2583.82    105.47 o 
  -9   6   3     1214.03     1114.29     52.03 o 
  -8   6   3      841.63      806.09     41.25 o 
  -7   6   3     1543.24     1566.92     46.69 o 
  -6   6   3     5486.18     5444.84    137.27 o 
  -5   6   3     2717.20     2597.70     61.16 o 
  -4   6   3      230.28      227.52     15.03 o 
  -3   6   3      793.82      816.19     20.74 o 
  -2   6   3     6480.56     6448.91     96.35 o 
  -1   6   3     2379.46     2356.13     65.16 o 
   0   6   3    10024.80    10035.21    141.45 o 
   1   6   3     2503.40     2417.25     50.68 o 
   2   6   3     6657.21     6335.29     90.39 o 
   3   6   3      771.36      795.00     21.49 o 
   4   6   3      304.38      302.42     11.04 o 
   5   6   3     2734.82     2712.45     54.50 o 
   6   6   3     5521.69     5515.87    111.62 o 
   7   6   3     1630.89     1586.67     52.65 o 
   8   6   3      821.11      837.01     40.36 o 
   9   6   3     1148.54     1138.45     62.87 o 
  -9   7   3      111.93      148.00     29.42 o 
  -8   7   3      771.59      775.85     42.70 o 
  -7   7   3      515.40      558.61     34.32 o 
  -6   7   3       48.47       29.68     16.32 o 
  -5   7   3     7052.16     6959.39    141.54 o 
  -4   7   3      705.89      626.17     25.86 o 
  -3   7   3     4240.43     4143.83     76.51 o 
  -2   7   3     4697.39     4534.45     74.43 o 
  -1   7   3     9119.64     9184.26    144.18 o 
   0   7   3     2299.95     2278.84     36.12 o 
   1   7   3     9131.29     9077.13    130.38 o 
   2   7   3     4703.89     4587.78     77.67 o 
   3   7   3     4118.72     4047.98     58.39 o 
   4   7   3      685.40      674.95     18.45 o 
   5   7   3     7054.96     7103.70    101.63 o 
   6   7   3       46.27       53.03     10.96 o 
   7   7   3      458.13      488.52     24.66 o 
   8   7   3      801.96      758.67     32.53 o 
   9   7   3      113.28      133.30     21.74 o 
  -8   8   3     1134.67     1084.85     53.29 o 
  -7   8   3     3069.80     2971.50     91.00 o 
  -6   8   3       28.35       19.40     17.67 o 
  -5   8   3      918.74      890.32     41.01 o 
  -4   8   3     7496.64     7324.72    202.52 o 
  -3   8   3       91.17      122.65     17.38 o 
  -2   8   3     4125.86     4129.55     79.42 o 
  -1   8   3     3305.05     3189.68     53.27 o 
   0   8   3      467.24      482.27     16.30 o 
   1   8   3     3251.63     3178.72     53.40 o 
   2   8   3     4307.17     4121.26     96.10 o 
   3   8   3       82.12       94.92     10.62 o 
   4   8   3     7737.92     7924.83    123.73 o 
   5   8   3      913.25      980.68     28.90 o 
   6   8   3       25.31       20.06     11.69 o 
   7   8   3     3099.53     3027.62     69.78 o 
   8   8   3     1138.92     1122.34     40.09 o 
  -7   9   3      104.72      100.24     28.44 o 
  -6   9   3     2840.73     2727.70     98.14 o 
  -5   9   3      183.01      205.08     25.47 o 
  -4   9   3     1569.70     1541.02     63.64 o 
  -3   9   3      385.30      383.78     19.69 o 
  -2   9   3      706.63      707.97     25.05 o 
  -1   9   3      805.78      803.01     22.65 o 
   0   9   3      532.71      534.15     18.56 o 
   1   9   3      790.19      799.90     22.50 o 
   2   9   3      662.05      653.66     27.36 o 
   3   9   3      357.21      362.79     23.31 o 
   4   9   3     1532.60     1593.88     61.45 o 
   5   9   3      169.17      198.96     23.15 o 
   6   9   3     2973.05     3003.71    146.20 o 
   7   9   3      106.39      167.08     25.83 o 
  -6  10   3     1399.15     1358.53     61.79 o 
  -5  10   3     1511.36     1400.85    124.54 o 
  -4  10   3      199.26      188.49     26.46 o 
  -3  10   3      220.39      283.60     30.36 o 
  -2  10   3      710.48      758.94     28.09 o 
  -1  10   3      113.90      123.73     15.11 o 
   0  10   3     2068.80     2104.16     46.34 o 
   1  10   3      106.71      113.20     14.77 o 
   2  10   3      711.71      790.47     54.85 o 
   3  10   3      201.75      243.36     26.06 o 
   4  10   3      178.54      202.98     26.63 o 
   5  10   3     1460.16     1529.65    113.16 o 
   6  10   3     1460.72     1582.73     62.53 o 
  -4  11   3     1553.60     1534.24     64.60 o 
  -3  11   3     3493.22     3569.54    131.18 o 
  -2  11   3      325.93      319.35     35.74 o 
  -1  11   3     1080.13     1096.04     41.67 o 
   0  11   3      656.38      759.65     42.55 o 
   1  11   3     1140.96     1216.65     37.97 o 
   2  11   3      305.82      353.80     50.99 o 
   3  11   3     3456.99     3535.74    220.48 o 
   4  11   3     1565.10     1751.42     88.51 o 
  -1  12   3       43.06       63.61     31.03 o 
   0  12   3     5935.35     6291.36    151.67 o 
   1  12   3       53.19       83.17     64.48 o 
   0   0   4        0.32       -3.28      3.28 o 
   1   0   4    11853.29    11872.94    162.60 o 
   2   0   4     2158.09     1990.43     33.36 o 
   3   0   4       19.48       18.41      3.93 o 
   4   0   4       15.09       29.56      4.25 o 
   5   0   4    18295.56    19192.86    255.82 o 
   6   0   4     5994.73     6181.37    109.63 o 
   7   0   4       42.08       35.63      9.05 o 
   8   0   4      364.87      349.59     19.56 o 
   9   0   4      195.46      191.00     15.50 o 
  10   0   4      682.97      761.46     39.37 o 
 -10   1   4      715.90      810.73     32.34 o 
  -9   1   4     3770.81     3835.25     77.81 o 
  -8   1   4     3730.86     3707.62     60.03 o 
  -7   1   4     3397.27     3455.68     50.20 o 
  -6   1   4     2658.79     2621.63     36.59 o 
  -5   1   4     3722.06     3570.07     46.99 o 
  -4   1   4     5061.40     5157.27     66.93 o 
  -3   1   4     7336.24     7933.12    119.88 o 
  -2   1   4     6025.31     5895.98     92.42 o 
  -1   1   4     6604.26     6646.78    104.98 o 
   0   1   4    26070.07    26444.91    357.08 o 
   1   1   4     6620.66     6842.82    100.19 o 
   2   1   4     6237.03     6116.15     84.92 o 
   3   1   4     7243.87     7791.23    105.74 o 
   4   1   4     4857.38     4967.96     76.48 o 
   5   1   4     3748.68     3702.35     76.47 o 
   6   1   4     2578.72     2540.92     59.20 o 
   7   1   4     3386.35     3361.63    129.05 o 
   8   1   4     3745.57     3869.10     92.86 o 
   9   1   4     3606.15     3532.20     82.79 o 
  10   1   4      710.00      748.44     31.03 o 
 -10   2   4     5318.94     5536.39    110.30 o 
  -9   2   4      535.85      561.02     22.87 o 
  -8   2   4     3157.58     3194.45     51.87 o 
  -7   2   4     3981.00     3947.76     53.86 o 
  -6   2   4     5320.93     5287.64     72.18 o 
  -5   2   4      639.79      606.53     15.50 o 
  -4   2   4     7727.10     7980.98    103.09 o 
  -3   2   4     3807.78     3841.99     61.46 o 
  -2   2   4     7912.06     8164.77    114.72 o 
  -1   2   4     1627.05     1459.23     26.47 o 
   0   2   4     5210.15     5542.21     84.72 o 
   1   2   4     1672.67     1508.97     29.51 o 
   2   2   4     8103.87     8303.70    124.53 o 
   3   2   4     3772.75     3776.35     56.58 o 
   4   2   4     8010.39     8208.15    138.67 o 
   5   2   4      645.78      588.26     19.02 o 
   6   2   4     5306.46     5420.79    113.63 o 
   7   2   4     4147.63     4001.86     84.43 o 
   8   2   4     3159.86     3162.01     82.11 o 
   9   2   4      568.64      583.95     27.80 o 
  10   2   4     5226.31     5423.42    133.30 o 
 -10   3   4      225.72      272.78     23.05 o 
  -9   3   4     2511.01     2550.23     60.71 o 
  -8   3   4      837.61      826.62     32.83 o 
  -7   3   4     8068.51     8290.03    117.98 o 
  -6   3   4     2976.63     2983.04     44.31 o 
  -5   3   4     8430.59     8337.23    108.08 o 
  -4   3   4      863.62      822.50     18.29 o 
  -3   3   4      512.25      471.09     12.01 o 
  -2   3   4     2457.24     2465.13     38.31 o 
  -1   3   4      819.28      860.07     16.26 o 
   0   3   4     2357.95     1926.95     32.95 o 
   1   3   4      839.20      909.43     20.46 o 
   2   3   4     2453.95     2473.55     46.31 o 
   3   3   4      472.68      457.98      9.71 o 
   4   3   4      794.36      759.44     22.84 o 
   5   3   4     8527.42     8318.16    158.76 o 
   6   3   4     2872.20     2956.68     65.02 o 
   7   3   4     7924.95     8176.14    180.37 o 
   8   3   4      827.50      836.02     31.72 o 
   9   3   4     2555.78     2639.04     78.24 o 
  10   3   4      247.54      263.09     37.40 o 
 -10   4   4      204.84      238.63     23.30 o 
  -9   4   4      110.80      124.98     17.86 o 
  -8   4   4     2557.98     2594.53     55.02 o 
  -7   4   4      539.97      543.95     20.95 o 
  -6   4   4     2208.96     2167.96     35.35 o 
  -5   4   4     7427.25     7558.05    108.83 o 
  -4   4   4      631.80      608.28     14.94 o 
  -3   4   4    35115.64    36914.61    473.95 o 
  -2   4   4     9808.31    10121.66    141.94 o 
  -1   4   4     9037.49     9305.86    120.60 o 
   0   4   4      405.77      414.06      8.56 o 
   1   4   4     9007.05     9108.86    142.30 o 
   2   4   4     9865.58    10126.17    155.72 o 
   3   4   4    35186.68    36534.03    660.12 o 
   4   4   4      653.75      620.91     20.40 o 
   5   4   4     7320.04     7408.49    144.23 o 
   6   4   4     2285.28     2261.90     64.11 o 
   7   4   4      598.54      616.44     25.13 o 
   8   4   4     2604.45     2652.58     76.77 o 
   9   4   4       95.19      124.00     22.80 o 
  10   4   4      189.59      214.43     29.29 o 
  -9   5   4      683.34      728.64     34.39 o 
  -8   5   4     1116.51     1092.26     38.57 o 
  -7   5   4      981.09      960.62     47.62 o 
  -6   5   4     1235.00     1247.65     32.08 o 
  -5   5   4      779.58      794.25     23.44 o 
  -4   5   4     4649.54     4714.92     81.07 o 
  -3   5   4     5832.06     5670.54     91.26 o 
  -2   5   4    10162.77     9949.76    123.88 o 
  -1   5   4      414.38      433.43     12.10 o 
   0   5   4    50312.66    54052.02    683.86 o 
   1   5   4      445.53      446.25     10.79 o 
   2   5   4     9968.73     9727.92    164.71 o 
   3   5   4     6040.32     5839.39    111.62 o 
   4   5   4     4933.59     4851.56    100.22 o 
   5   5   4      717.13      705.29     24.49 o 
   6   5   4     1180.71     1185.64     35.17 o 
   7   5   4     1019.83     1018.94     33.80 o 
   8   5   4     1110.58     1158.47     46.42 o 
   9   5   4      730.23      784.34     41.59 o 
  -9   6   4      470.96      531.38     32.00 o 
  -8   6   4     2125.91     2078.52     58.53 o 
  -7   6   4     1251.59     1190.24     61.91 o 
  -6   6   4      205.67      241.34     18.67 o 
  -5   6   4     1954.01     1874.15     41.70 o 
  -4   6   4     3474.04     3530.74     59.29 o 
  -3   6   4     3463.41     3435.31     65.34 o 
  -2   6   4     2616.41     2584.13     42.17 o 
  -1   6   4     2448.36     2410.17     39.85 o 
   0   6   4     4543.04     4473.16     69.37 o 
   1   6   4     2390.58     2328.77     39.51 o 
   2   6   4     2647.65     2499.96     54.40 o 
   3   6   4     3560.78     3516.92     55.58 o 
   4   6   4     3386.04     3349.27     65.98 o 
   5   6   4     1903.10     1864.83     46.79 o 
   6   6   4      160.61      183.59     16.13 o 
   7   6   4     1200.00     1188.46     48.66 o 
   8   6   4     2098.87     2142.22     68.59 o 
   9   6   4      486.88      495.86     43.42 o 
  -8   7   4      182.85      197.46     28.39 o 
  -7   7   4     3787.87     3603.37    100.49 o 
  -6   7   4      455.39      430.33     29.57 o 
  -5   7   4     4311.22     4196.85    145.24 o 
  -4   7   4     2500.53     2422.45     51.58 o 
  -3   7   4     1287.88     1315.15     35.29 o 
  -2   7   4      124.16      128.92      9.07 o 
  -1   7   4      387.91      391.26     13.60 o 
   0   7   4     3040.13     2993.40     49.44 o 
   1   7   4      404.96      389.50     13.66 o 
   2   7   4      127.23      123.83     10.35 o 
   3   7   4     1258.41     1268.98     24.35 o 
   4   7   4     2527.27     2530.27     42.02 o 
   5   7   4     4466.83     4515.93     72.81 o 
   6   7   4      458.91      486.76     20.36 o 
   7   7   4     3729.58     3553.37     73.83 o 
   8   7   4      201.98      188.82     23.15 o 
  -8   8   4     1105.13     1149.27     55.75 o 
  -7   8   4      900.10      869.91     45.42 o 
  -6   8   4      469.68      483.70     33.16 o 
  -5   8   4     2595.28     2483.66     75.69 o 
  -4   8   4     4146.55     4088.07     92.26 o 
  -3   8   4      896.09      958.44     28.62 o 
  -2   8   4     1171.39     1198.62     31.43 o 
  -1   8   4     3080.02     3154.15     54.55 o 
   0   8   4     1282.84     1273.75     27.64 o 
   1   8   4     2861.15     2870.31     50.68 o 
   2   8   4     1105.78     1094.27     28.39 o 
   3   8   4      956.38      972.79     33.56 o 
   4   8   4     4160.34     4231.84     64.98 o 
   5   8   4     2551.08     2517.26     55.09 o 
   6   8   4      443.77      464.99     23.69 o 
   7   8   4      882.04      819.17     32.85 o 
   8   8   4     1083.36     1158.06     41.20 o 
  -7   9   4       34.45       46.48     26.08 o 
  -6   9   4     2283.06     2157.24     73.52 o 
  -5   9   4     1042.90     1009.32     68.58 o 
  -4   9   4     1430.19     1295.11     43.43 o 
  -3   9   4      578.47      613.88     24.74 o 
  -2   9   4     5394.11     5527.39    100.04 o 
  -1   9   4      517.96      573.90     20.98 o 
   0   9   4     3640.62     3643.92     60.84 o 
   1   9   4      504.89      534.63     18.81 o 
   2   9   4     5163.02     5232.11     97.46 o 
   3   9   4      578.83      579.28     24.08 o 
   4   9   4     1445.88     1471.54     44.93 o 
   5   9   4      987.43     1058.02     38.74 o 
   6   9   4     2240.04     2175.56     68.94 o 
   7   9   4       36.28       41.10     17.81 o 
  -6  10   4      307.36      272.13     33.88 o 
  -5  10   4      455.96      452.19     36.10 o 
  -4  10   4      367.64      407.86     67.81 o 
  -3  10   4     4993.64     5129.55    111.93 o 
  -2  10   4     1621.26     1633.07     42.45 o 
  -1  10   4     3368.71     3381.01     69.83 o 
   0  10   4     1277.42     1431.19     47.97 o 
   1  10   4     3292.43     3351.56     73.06 o 
   2  10   4     1583.86     1568.90     47.92 o 
   3  10   4     4957.78     5003.91    263.72 o 
   4  10   4      422.83      483.90     37.19 o 
   5  10   4      417.37      442.91     58.27 o 
   6  10   4      332.48      287.85     38.99 o 
  -4  11   4     1548.12     1562.62     66.91 o 
  -3  11   4      346.71      404.61     37.79 o 
  -2  11   4     1071.46     1100.26     45.16 o 
  -1  11   4      212.77      257.32     24.55 o 
   0  11   4     1014.35     1050.35     40.60 o 
   1  11   4      220.75      252.11     29.25 o 
   2  11   4     1041.12     1129.72     49.49 o 
   3  11   4      367.54      446.51     34.15 o 
   4  11   4     1492.16     1841.35     67.51 o 
   1   0   5       30.56       44.94      3.28 o 
   2   0   5      255.99      244.08      8.54 o 
   3   0   5     3207.61     3551.13     57.55 o 
   4   0   5      903.78      908.41     17.55 o 
   5   0   5      363.41      350.25     11.01 o 
   6   0   5     9406.33     8838.79    191.39 o 
   7   0   5     2480.83     2470.77     43.75 o 
   8   0   5       66.59       90.18     10.14 o 
   9   0   5     1129.17     1082.96     33.69 o 
  10   0   5     1155.79     1221.09     39.09 o 
 -10   1   5      206.22      224.27     20.33 o 
  -9   1   5     1875.60     1866.53     42.98 o 
  -8   1   5     3588.31     3431.17     68.25 o 
  -7   1   5     3530.96     3416.62     50.67 o 
  -6   1   5     3407.11     3322.16     48.71 o 
  -5   1   5     2050.56     2040.62     36.73 o 
  -4   1   5     5401.23     5460.51     78.73 o 
  -3   1   5     1397.74     1369.20     23.12 o 
  -2   1   5    12817.92    14178.73    194.90 o 
  -1   1   5    19270.32    19991.80    273.12 o 
   0   1   5    15310.37    14940.72    203.69 o 
   1   1   5    18820.53    20147.93    291.65 o 
   2   1   5    12972.77    14181.86    195.59 o 
   3   1   5     1331.95     1309.33     24.39 o 
   4   1   5     5162.77     5313.13     79.37 o 
   5   1   5     2098.29     2108.26     36.29 o 
   6   1   5     3423.45     3467.73     56.36 o 
   7   1   5     3510.15     3515.70     87.02 o 
   8   1   5     3807.65     3699.72     66.51 o 
   9   1   5     1792.41     1804.37     41.26 o 
  10   1   5      212.59      261.44     20.91 o 
 -10   2   5      315.57      325.96     24.09 o 
  -9   2   5     1181.79     1211.87     36.91 o 
  -8   2   5      340.09      357.25     15.19 o 
  -7   2   5     1343.04     1338.84     25.84 o 
  -6   2   5     2549.46     2599.08     39.92 o 
  -5   2   5     1260.72     1264.04     23.73 o 
  -4   2   5     5830.20     5614.80     87.89 o 
  -3   2   5      186.92      171.41      6.95 o 
  -2   2   5     4691.80     4729.97     73.13 o 
  -1   2   5    14632.79    14689.87    221.49 o 
   0   2   5      551.69      436.91     10.98 o 
   1   2   5    14869.85    15005.97    221.29 o 
   2   2   5     4375.54     4452.60     71.97 o 
   3   2   5      162.72      144.44      6.69 o 
   4   2   5     5597.66     5479.20     77.32 o 
   5   2   5     1186.85     1212.95     22.32 o 
   6   2   5     2588.93     2617.85     44.47 o 
   7   2   5     1386.38     1404.73     28.70 o 
   8   2   5      362.83      370.92     16.66 o 
   9   2   5     1146.62     1154.08     35.98 o 
  10   2   5      336.70      333.29     38.33 o 
 -10   3   5      164.58      202.34     21.44 o 
  -9   3   5      978.89     1059.36     34.58 o 
  -8   3   5     1363.53     1388.19     30.46 o 
  -7   3   5     3844.36     3803.04     64.81 o 
  -6   3   5      836.42      850.74     23.01 o 
  -5   3   5      979.81      958.75     23.06 o 
  -4   3   5     5221.48     5116.53     84.01 o 
  -3   3   5      543.02      473.75     12.13 o 
  -2   3   5     3550.41     3670.59     56.84 o 
  -1   3   5     4101.97     4109.83     65.72 o 
   0   3   5      834.84      793.49     17.70 o 
   1   3   5     4154.33     4046.66     73.41 o 
   2   3   5     3852.54     4061.84     83.25 o 
   3   3   5      492.19      402.30     11.82 o 
   4   3   5     5396.09     5357.98    116.14 o 
   5   3   5      914.21      949.66     19.99 o 
   6   3   5      931.02      912.07     28.35 o 
   7   3   5     3718.36     3568.92     91.21 o 
   8   3   5     1386.37     1364.81     47.25 o 
   9   3   5      945.70      924.32     44.02 o 
  10   3   5      177.33      180.25     27.42 o 
 -10   4   5     1338.58     1430.33     55.63 o 
  -9   4   5     1665.04     1671.76     45.41 o 
  -8   4   5     1321.87     1313.11     41.54 o 
  -7   4   5     2695.50     2680.82     58.70 o 
  -6   4   5    10613.85    10639.08    186.71 o 
  -5   4   5     1993.90     1957.66     38.13 o 
  -4   4   5      943.39      861.07     22.14 o 
  -3   4   5    10453.84    10631.85    148.92 o 
  -2   4   5     1235.20     1236.93     22.92 o 
  -1   4   5      261.71      276.02      8.78 o 
   0   4   5       32.05       22.21      5.62 o 
   1   4   5      244.27      257.77     11.26 o 
   2   4   5     1244.29     1265.28     27.92 o 
   3   4   5    10418.28    10451.85    203.55 o 
   4   4   5      876.41      848.33     29.35 o 
   5   4   5     1880.02     1851.20     53.39 o 
   6   4   5    10634.54    10760.72    227.74 o 
   7   4   5     2735.30     2747.66    106.79 o 
   8   4   5     1350.39     1358.29     41.74 o 
   9   4   5     1718.69     1667.09     76.29 o 
  10   4   5     1260.24     1280.20     57.23 o 
  -9   5   5     2569.40     2547.13     68.35 o 
  -8   5   5     1802.70     1697.05     54.62 o 
  -7   5   5      235.62      254.83     19.44 o 
  -6   5   5      779.95      724.88     25.55 o 
  -5   5   5     4934.96     4733.17     90.08 o 
  -4   5   5     4400.29     4436.99     67.09 o 
  -3   5   5     5266.21     5308.55     74.70 o 
  -2   5   5      481.04      451.78     17.53 o 
  -1   5   5      828.24      815.51     19.74 o 
   0   5   5     1131.62     1127.83     27.79 o 
   1   5   5      832.88      811.74     22.03 o 
   2   5   5      485.76      439.69     21.64 o 
   3   5   5     5414.54     5278.03    104.71 o 
   4   5   5     4251.32     4104.56    139.70 o 
   5   5   5     4788.57     4752.57     97.09 o 
   6   5   5      820.43      836.72     36.20 o 
   7   5   5      282.45      310.08     25.92 o 
   8   5   5     1707.72     1697.21     59.43 o 
   9   5   5     2560.94     2520.35     79.94 o 
  -9   6   5     1297.97     1265.19     47.40 o 
  -8   6   5     1266.18     1221.55     48.20 o 
  -7   6   5      267.66      258.39     20.87 o 
  -6   6   5      953.11      944.43     33.51 o 
  -5   6   5     1436.24     1320.19     39.11 o 
  -4   6   5     2211.95     2240.77     39.92 o 
  -3   6   5     1275.81     1272.44     25.33 o 
  -2   6   5    11713.38    12113.12    161.54 o 
  -1   6   5     5716.26     5810.95     83.44 o 
   0   6   5      472.22      450.80     13.68 o 
   1   6   5     5583.13     5350.53     77.88 o 
   2   6   5    11912.31    11906.31    160.79 o 
   3   6   5     1173.82     1105.30     32.74 o 
   4   6   5     2249.44     2231.98     73.65 o 
   5   6   5     1449.09     1426.12     38.70 o 
   6   6   5      974.60      986.20     33.52 o 
   7   6   5      225.72      235.57     24.34 o 
   8   6   5     1238.51     1317.46     71.91 o 
   9   6   5     1216.48     1238.66     55.33 o 
  -8   7   5      151.44      166.26     28.04 o 
  -7   7   5     1358.40     1329.93     52.61 o 
  -6   7   5      862.76      762.85     42.04 o 
  -5   7   5      802.38      744.23     36.52 o 
  -4   7   5    10310.77    10312.10    198.57 o 
  -3   7   5     5602.18     5393.31     98.92 o 
  -2   7   5     5830.85     5956.46     95.91 o 
  -1   7   5     3124.62     3144.41     66.97 o 
   0   7   5       22.36       24.06      6.75 o 
   1   7   5     3232.15     3120.87     57.03 o 
   2   7   5     5778.69     5690.74     78.57 o 
   3   7   5     5626.06     5587.85     76.25 o 
   4   7   5    10000.09    10167.10    151.29 o 
   5   7   5      901.04      906.16     30.74 o 
   6   7   5      786.04      795.78     34.20 o 
   7   7   5     1296.21     1306.36     50.17 o 
   8   7   5      137.91      205.69     32.37 o 
  -8   8   5      491.39      525.16     64.54 o 
  -7   8   5      831.62      831.88     45.15 o 
  -6   8   5     1553.65     1542.18     57.46 o 
  -5   8   5      586.49      564.31     34.10 o 
  -4   8   5     1418.01     1399.11     42.88 o 
  -3   8   5      970.63     1011.66     40.04 o 
  -2   8   5     1272.52     1313.95     41.95 o 
  -1   8   5     3447.90     3558.56     58.61 o 
   0   8   5      769.99      765.27     20.94 o 
   1   8   5     3565.27     3509.37     64.40 o 
   2   8   5     1168.29     1109.29     29.34 o 
   3   8   5      997.52      988.30     27.44 o 
   4   8   5     1386.78     1379.41     31.12 o 
   5   8   5      615.25      626.66     21.71 o 
   6   8   5     1556.02     1559.27     69.15 o 
   7   8   5      893.72      876.24     33.71 o 
   8   8   5      436.27      435.75     36.10 o 
  -7   9   5      939.79      891.14     50.90 o 
  -6   9   5     1654.39     1587.76     62.85 o 
  -5   9   5        2.90       45.74     20.21 o 
  -4   9   5      944.88     1002.58     37.32 o 
  -3   9   5      961.63      949.56     36.08 o 
  -2   9   5      985.37     1004.39     36.31 o 
  -1   9   5      240.81      278.10     18.80 o 
   0   9   5      292.02      301.43     15.03 o 
   1   9   5      239.68      252.34     15.92 o 
   2   9   5     1021.15     1017.72     28.73 o 
   3   9   5      962.39      970.34     33.29 o 
   4   9   5      903.33      943.52     41.92 o 
   5   9   5        7.88       23.38     21.70 o 
   6   9   5     1729.75     1699.98    111.77 o 
   7   9   5      886.03      968.04     38.28 o 
  -5  10   5      306.31      304.90     35.68 o 
  -4  10   5      276.27      300.59     26.11 o 
  -3  10   5       37.89       17.23     15.99 o 
  -2  10   5     1689.88     1727.25     51.57 o 
  -1  10   5     2059.11     2102.15     50.08 o 
   0  10   5     1494.64     1560.04     46.34 o 
   1  10   5     2132.00     2155.67     47.83 o 
   2  10   5     1606.29     1662.13     63.16 o 
   3  10   5       26.49       40.20     16.52 o 
   4  10   5      271.38      292.38     55.61 o 
   5  10   5      325.78      356.08     53.71 o 
  -4  11   5      539.06      519.42     41.62 o 
  -3  11   5      732.41      809.55     39.31 o 
  -2  11   5     1194.23     1220.37     58.55 o 
  -1  11   5     2182.89     2308.19     75.27 o 
   0  11   5      988.31     1011.22     48.60 o 
   1  11   5     2247.61     2332.61     75.55 o 
   2  11   5     1200.52     1219.71     44.91 o 
   3  11   5      701.13      796.37     44.33 o 
   4  11   5      566.25      633.70     50.06 o 
   0   0   6     3076.04     3231.83     62.39 o 
   1   0   6     7563.87     7088.18     92.72 o 
   2   0   6      181.54      117.66      6.44 o 
   3   0   6       57.81       55.60      5.57 o 
   4   0   6     3710.72     3825.08     63.08 o 
   5   0   6      667.70      665.55     18.04 o 
   6   0   6    10394.01    10376.59    143.33 o 
   7   0   6      175.15      199.68     11.29 o 
   8   0   6     1420.54     1406.68     34.60 o 
   9   0   6       10.41       13.30     11.14 o 
  10   0   6      141.24      177.38     30.41 o 
 -10   1   6      332.32      392.19     24.28 o 
  -9   1   6      114.75      131.16     14.08 o 
  -8   1   6     4804.57     4605.69     84.07 o 
  -7   1   6     1734.60     1718.87     32.47 o 
  -6   1   6     5692.67     5765.63     77.65 o 
  -5   1   6     3246.73     3153.63     51.56 o 
  -4   1   6     7986.80     8153.29    117.23 o 
  -3   1   6     5765.55     5923.15     94.37 o 
  -2   1   6     1229.14     1264.60     27.81 o 
  -1   1   6     4710.99     4360.16     62.66 o 
   0   1   6     5357.83     5462.80     72.26 o 
   1   1   6     4495.34     4356.51     63.29 o 
   2   1   6     1305.19     1331.61     22.31 o 
   3   1   6     6013.99     6046.83     86.33 o 
   4   1   6     8159.32     8391.15    127.29 o 
   5   1   6     3393.77     3433.35     49.51 o 
   6   1   6     5511.61     5680.43     95.53 o 
   7   1   6     1758.65     1750.47     37.31 o 
   8   1   6     4907.08     4810.53     89.50 o 
   9   1   6      141.15      165.84     15.86 o 
  10   1   6      335.28      376.47     40.65 o 
 -10   2   6      340.37      372.57     31.16 o 
  -9   2   6     4202.29     4331.93     80.98 o 
  -8   2   6      423.36      443.03     18.37 o 
  -7   2   6     2896.78     2863.06     54.47 o 
  -6   2   6     5989.20     5844.70    105.26 o 
  -5   2   6      946.94      920.60     21.15 o 
  -4   2   6      573.24      547.60     15.44 o 
  -3   2   6     6747.85     6776.10    104.55 o 
  -2   2   6      214.69      241.82      9.35 o 
  -1   2   6     1893.31     2041.80     35.32 o 
   0   2   6     7292.77     8307.16    126.47 o 
   1   2   6     1872.62     2035.12     32.11 o 
   2   2   6      199.82      225.52      9.12 o 
   3   2   6     6592.19     6520.72    103.29 o 
   4   2   6      614.12      579.90     14.96 o 
   5   2   6     1070.59     1075.21     19.88 o 
   6   2   6     5959.51     6066.96     91.07 o 
   7   2   6     2944.04     2904.06     50.06 o 
   8   2   6      442.56      457.55     18.66 o 
   9   2   6     4172.47     4164.70    107.78 o 
  10   2   6      369.49      387.59     41.08 o 
 -10   3   6     1341.46     1375.89     54.11 o 
  -9   3   6     1563.05     1514.59     53.12 o 
  -8   3   6     2245.71     2298.72     48.38 o 
  -7   3   6     2587.55     2570.73     51.11 o 
  -6   3   6      812.51      789.87     24.90 o 
  -5   3   6      714.47      703.29     26.34 o 
  -4   3   6      676.23      648.04     17.30 o 
  -3   3   6     3033.52     3044.53     52.77 o 
  -2   3   6     3484.60     3556.38     59.88 o 
  -1   3   6    13784.22    14826.92    223.97 o 
   0   3   6     2515.46     2465.36     42.00 o 
   1   3   6    14199.48    14939.42    249.11 o 
   2   3   6     3558.51     3655.82     66.46 o 
   3   3   6     3187.07     3079.85     51.03 o 
   4   3   6      696.79      642.00     21.25 o 
   5   3   6      771.48      775.39     18.45 o 
   6   3   6      746.67      774.79     19.80 o 
   7   3   6     2606.80     2657.33     70.40 o 
   8   3   6     2229.33     2284.75     66.57 o 
   9   3   6     1579.12     1563.99     54.35 o 
  10   3   6     1279.53     1281.56     56.34 o 
 -10   4   6      299.76      322.94     32.07 o 
  -9   4   6     1872.10     1839.02     48.38 o 
  -8   4   6      157.37      149.78     16.28 o 
  -7   4   6     1835.17     1745.55     44.28 o 
  -6   4   6     1075.51     1019.50     30.37 o 
  -5   4   6      415.48      435.19     18.45 o 
  -4   4   6     4785.81     4704.59     77.66 o 
  -3   4   6      127.09      129.18      7.34 o 
  -2   4   6    25407.61    26110.72    356.35 o 
  -1   4   6     1711.06     1739.81     33.19 o 
   0   4   6     4471.89     4427.72     71.50 o 
   1   4   6     1814.28     1838.56     38.49 o 
   2   4   6    25021.28    25970.77    431.58 o 
   3   4   6      122.83      119.37      8.49 o 
   4   4   6     4933.18     4737.45     95.12 o 
   5   4   6      406.46      411.72     19.01 o 
   6   4   6     1196.96     1151.73     33.73 o 
   7   4   6     1896.72     1986.44     56.28 o 
   8   4   6      131.71      132.93     23.08 o 
   9   4   6     1923.44     1804.90     63.92 o 
  10   4   6      300.93      314.43     45.79 o 
  -9   5   6     1755.46     1775.55     54.99 o 
  -8   5   6      592.53      606.63     29.73 o 
  -7   5   6     1288.35     1158.45     35.31 o 
  -6   5   6     1215.89     1152.13     39.52 o 
  -5   5   6     2652.15     2520.42     53.73 o 
  -4   5   6     4380.09     4163.60     95.23 o 
  -3   5   6     5030.17     5071.58     75.64 o 
  -2   5   6     5675.23     5562.24     87.81 o 
  -1   5   6     4338.30     4183.02     77.30 o 
   0   5   6      478.33      473.88     17.24 o 
   1   5   6     4408.39     4253.25     88.53 o 
   2   5   6     5663.08     5716.39    113.49 o 
   3   5   6     4898.37     4912.31     90.74 o 
   4   5   6     4248.80     4083.96     85.57 o 
   5   5   6     2530.10     2407.57     57.12 o 
   6   5   6     1248.46     1233.38     40.99 o 
   7   5   6     1359.24     1288.91     43.68 o 
   8   5   6      600.18      624.21     35.66 o 
   9   5   6     1738.49     1837.89    111.57 o 
  -9   6   6     1535.58     1594.05     53.81 o 
  -8   6   6      846.22      845.05     36.61 o 
  -7   6   6     1704.55     1680.23     57.72 o 
  -6   6   6     3904.91     3899.73     96.66 o 
  -5   6   6      369.15      367.88     19.17 o 
  -4   6   6     2342.02     2439.53     55.78 o 
  -3   6   6     3932.23     3934.55     68.47 o 
  -2   6   6     1652.82     1634.83     30.53 o 
  -1   6   6      999.19     1009.39     33.87 o 
   0   6   6     6252.02     6280.95    113.85 o 
   1   6   6      940.57      905.83     20.08 o 
   2   6   6     1790.28     1716.53     42.13 o 
   3   6   6     3916.74     3939.28     97.96 o 
   4   6   6     2220.59     2243.55     69.98 o 
   5   6   6      377.63      370.78     24.78 o 
   6   6   6     3858.01     3857.99     96.91 o 
   7   6   6     1643.56     1636.83     47.37 o 
   8   6   6      892.77      980.26     44.91 o 
   9   6   6     1581.12     1620.48     63.52 o 
  -8   7   6     1571.13     1541.04     52.81 o 
  -7   7   6      451.55      443.22     27.36 o 
  -6   7   6     1779.44     1749.95     49.46 o 
  -5   7   6      291.73      298.86     20.66 o 
  -4   7   6     5655.08     5589.84    117.81 o 
  -3   7   6     1579.44     1541.86     43.05 o 
  -2   7   6      847.93      817.11     24.54 o 
  -1   7   6     1313.27     1254.39     28.91 o 
   0   7   6     3605.25     3461.35     69.37 o 
   1   7   6     1287.32     1152.51     35.36 o 
   2   7   6      809.34      804.41     28.07 o 
   3   7   6     1545.75     1500.71     30.77 o 
   4   7   6     5868.61     5760.54    106.25 o 
   5   7   6      298.20      313.69     19.91 o 
   6   7   6     1645.07     1671.17     66.08 o 
   7   7   6      420.16      436.40     45.87 o 
   8   7   6     1560.53     1566.31     59.70 o 
  -7   8   6      317.22      360.62     33.44 o 
  -6   8   6     1964.41     1743.71     63.85 o 
  -5   8   6      495.43      500.30     32.56 o 
  -4   8   6      572.23      565.48     27.18 o 
  -3   8   6       69.71       80.51     15.05 o 
  -2   8   6     2440.44     2482.69     90.76 o 
  -1   8   6     4342.36     4316.22     75.83 o 
   0   8   6      339.96      367.88     19.06 o 
   1   8   6     4356.69     4294.88     98.92 o 
   2   8   6     2599.49     2524.76     55.51 o 
   3   8   6       74.97       88.68     12.77 o 
   4   8   6      529.65      545.81     25.81 o 
   5   8   6      444.17      489.47     19.20 o 
   6   8   6     1903.95     1818.46     59.40 o 
   7   8   6      331.21      353.76     23.85 o 
  -6   9   6      619.89      568.63     39.37 o 
  -5   9   6     2401.99     2312.60     80.97 o 
  -4   9   6      983.56      995.05     38.51 o 
  -3   9   6     1767.74     1988.28     89.47 o 
  -2   9   6      464.90      460.25     26.21 o 
  -1   9   6     5943.85     5976.30    122.85 o 
   0   9   6       23.03       21.55     12.02 o 
   1   9   6     5824.57     5678.94    110.45 o 
   2   9   6      486.42      484.47     22.81 o 
   3   9   6     1785.50     1823.40     51.32 o 
   4   9   6     1049.35     1120.12     38.18 o 
   5   9   6     2410.29     2302.59     90.36 o 
   6   9   6      652.20      668.63     47.82 o 
  -5  10   6      879.38      790.54     46.78 o 
  -4  10   6     3735.15     3768.91     92.61 o 
  -3  10   6      683.67      695.23     33.77 o 
  -2  10   6      774.40      804.13     35.59 o 
  -1  10   6      722.42      768.57     33.89 o 
   0  10   6     4720.73     4725.28    115.98 o 
   1  10   6      765.61      772.80     36.90 o 
   2  10   6      831.69      868.59     34.59 o 
   3  10   6      699.91      716.85     51.16 o 
   4  10   6     3847.22     3848.45    107.03 o 
   5  10   6      901.04      978.16     57.11 o 
  -3  11   6      347.74      371.48     30.16 o 
  -2  11   6      812.10      820.50     39.17 o 
  -1  11   6     1005.05     1056.61     42.79 o 
   0  11   6       40.68       59.11     24.33 o 
   1  11   6      992.81     1031.76     59.03 o 
   2  11   6      785.85      802.70     43.93 o 
   3  11   6      331.75      375.74     42.37 o 
   1   0   7       99.02      113.55      4.98 o 
   2   0   7     9396.59     9378.84    130.92 o 
   3   0   7       74.57       61.20      6.19 o 
   4   0   7     7810.29     8036.24    125.28 o 
   5   0   7      733.33      717.56     26.13 o 
   6   0   7     4653.48     4726.78     88.07 o 
   7   0   7      966.13      903.46     33.07 o 
   8   0   7     1588.68     1558.68     44.22 o 
   9   0   7       83.86       83.29     14.23 o 
  10   0   7     9339.27     9595.59    223.65 o 
 -10   1   7     1410.77     1418.56     54.47 o 
  -9   1   7     2240.74     2171.00     58.53 o 
  -8   1   7      572.25      587.94     26.19 o 
  -7   1   7     2515.12     2436.27     54.32 o 
  -6   1   7      419.34      399.59     15.72 o 
  -5   1   7    12097.96    11977.64    186.14 o 
  -4   1   7     2794.70     2788.76     44.50 o 
  -3   1   7     4037.55     4193.03     68.34 o 
  -2   1   7     4823.89     4799.49     74.36 o 
  -1   1   7     2154.05     2318.20     36.11 o 
   0   1   7     6515.07     6220.82     82.20 o 
   1   1   7     2133.79     2350.92     36.78 o 
   2   1   7     4998.10     5061.06     72.20 o 
   3   1   7     4035.72     4129.34     62.14 o 
   4   1   7     2821.57     2847.88     46.82 o 
   5   1   7    12174.14    12297.00    185.56 o 
   6   1   7      387.77      351.11     17.82 o 
   7   1   7     2604.31     2673.63     60.21 o 
   8   1   7      565.24      608.97     22.14 o 
   9   1   7     2238.34     2265.50     53.02 o 
  10   1   7     1423.12     1447.91     55.29 o 
 -10   2   7       96.41       79.51     22.11 o 
  -9   2   7      937.47      909.01     35.66 o 
  -8   2   7     2069.04     2053.54     53.98 o 
  -7   2   7      311.87      285.45     15.12 o 
  -6   2   7      260.97      240.03     13.22 o 
  -5   2   7    10293.81    10241.33    160.60 o 
  -4   2   7      214.25      238.18     11.40 o 
  -3   2   7    10668.44    10675.79    149.64 o 
  -2   2   7     7805.37     8203.72    117.60 o 
  -1   2   7    14890.83    15050.64    209.38 o 
   0   2   7      175.55      199.05      7.55 o 
   1   2   7    14859.73    15362.02    210.64 o 
   2   2   7     7826.34     8383.41    133.89 o 
   3   2   7    10560.84    10507.82    162.03 o 
   4   2   7      200.36      210.93     10.46 o 
   5   2   7    10215.60    10337.17    171.86 o 
   6   2   7      271.92      267.10     13.84 o 
   7   2   7      267.50      274.11     13.18 o 
   8   2   7     2051.41     2088.72     62.47 o 
   9   2   7      982.44      991.04     42.22 o 
  10   2   7       89.59      101.13     23.94 o 
 -10   3   7      268.67      298.61     30.18 o 
  -9   3   7      297.25      312.87     23.51 o 
  -8   3   7     4085.29     3955.40     73.67 o 
  -7   3   7     2561.53     2489.05     50.15 o 
  -6   3   7      136.96      171.61     12.39 o 
  -5   3   7     3187.28     3146.44     63.94 o 
  -4   3   7     5076.32     4872.37     90.00 o 
  -3   3   7      245.48      252.78     10.94 o 
  -2   3   7     7775.66     7586.45    118.90 o 
  -1   3   7     4849.42     5002.47     79.63 o 
   0   3   7    22365.67    22871.62    341.41 o 
   1   3   7     4796.87     4928.57     78.93 o 
   2   3   7     7742.87     7615.21    152.72 o 
   3   3   7      238.07      211.80      9.02 o 
   4   3   7     5045.52     4868.83     88.17 o 
   5   3   7     3210.18     3267.87     69.65 o 
   6   3   7      137.65      145.09     14.20 o 
   7   3   7     2579.13     2531.55     61.29 o 
   8   3   7     3983.96     4023.59    101.81 o 
   9   3   7      326.06      338.52     28.20 o 
  10   3   7      279.89      319.57     33.13 o 
  -9   4   7      160.50      192.82     24.25 o 
  -8   4   7     3652.99     3520.56     69.03 o 
  -7   4   7     1070.91      954.70     31.11 o 
  -6   4   7     2848.95     2751.07     60.33 o 
  -5   4   7     1014.79     1022.51     29.50 o 
  -4   4   7     2161.61     1969.49     56.48 o 
  -3   4   7     2094.79     2090.65     39.06 o 
  -2   4   7     4434.41     4299.91    117.64 o 
  -1   4   7     3883.78     3742.36     62.78 o 
   0   4   7        6.24       20.36      4.89 o 
   1   4   7     3922.50     3745.65     76.51 o 
   2   4   7     4319.79     4410.79     80.11 o 
   3   4   7     1954.21     1883.30     41.45 o 
   4   4   7     2013.64     1912.48     46.87 o 
   5   4   7     1028.99     1052.58     31.63 o 
   6   4   7     3073.00     2986.93     89.54 o 
   7   4   7     1089.71     1048.25     39.24 o 
   8   4   7     3768.79     3774.46    111.46 o 
   9   4   7      164.59      212.21     41.60 o 
  -9   5   7     2210.42     2183.38     56.03 o 
  -8   5   7      439.86      445.25     28.76 o 
  -7   5   7     4859.52     4751.19    121.90 o 
  -6   5   7      632.60      587.83     23.72 o 
  -5   5   7     4572.58     4407.00     86.08 o 
  -4   5   7     1173.05     1144.08     28.08 o 
  -3   5   7      200.41      179.89     11.13 o 
  -2   5   7     3968.80     3846.04     59.50 o 
  -1   5   7      318.77      301.42     12.25 o 
   0   5   7     7874.80     7891.55    139.19 o 
   1   5   7      344.47      323.97     14.31 o 
   2   5   7     3861.04     3835.01     72.67 o 
   3   5   7      240.31      243.60     14.54 o 
   4   5   7     1237.49     1202.19     39.59 o 
   5   5   7     4458.74     4424.89    167.15 o 
   6   5   7      654.67      635.06     34.15 o 
   7   5   7     4885.65     4893.59    116.41 o 
   8   5   7      466.74      470.51     30.51 o 
   9   5   7     2144.46     2195.14     79.02 o 
  -8   6   7     2751.99     2711.45     70.70 o 
  -7   6   7      111.73       96.89     17.50 o 
  -6   6   7      842.59      847.98     29.57 o 
  -5   6   7     5851.59     5891.08    111.60 o 
  -4   6   7     4821.97     4767.37     82.02 o 
  -3   6   7     3673.61     3708.98     66.31 o 
  -2   6   7      284.76      289.62     13.25 o 
  -1   6   7     1997.71     2127.44     46.68 o 
   0   6   7     8559.66     8864.27    156.69 o 
   1   6   7     2037.75     2052.09     45.49 o 
   2   6   7      316.06      319.64     14.86 o 
   3   6   7     3837.33     3850.61     80.79 o 
   4   6   7     4872.36     4701.31     98.30 o 
   5   6   7     6036.31     5961.65    134.74 o 
   6   6   7      814.74      811.84     34.72 o 
   7   6   7      107.28      112.11     19.14 o 
   8   6   7     2739.97     2662.71     82.37 o 
  -8   7   7      426.34      408.89     29.77 o 
  -7   7   7       46.45       49.17     17.06 o 
  -6   7   7     3424.88     3568.73    123.08 o 
  -5   7   7      340.28      387.35     26.55 o 
  -4   7   7     3610.10     3626.30     65.72 o 
  -3   7   7     2278.04     2280.28     63.18 o 
  -2   7   7     5392.46     5444.61    103.54 o 
  -1   7   7     2047.37     2041.86     46.72 o 
   0   7   7    15450.50    16077.14    275.85 o 
   1   7   7     2034.24     1950.95     45.13 o 
   2   7   7     5676.86     5448.12    111.89 o 
   3   7   7     2288.10     2213.40     54.85 o 
   4   7   7     3572.65     3403.27     77.88 o 
   5   7   7      364.80      378.20     23.74 o 
   6   7   7     3419.46     3492.88     90.39 o 
   7   7   7       38.69       36.85     18.35 o 
   8   7   7      495.11      528.35     39.18 o 
  -7   8   7      491.70      466.34     37.17 o 
  -6   8   7     1254.28     1193.58     51.98 o 
  -5   8   7      430.94      465.15     32.35 o 
  -4   8   7      582.70      533.52     26.95 o 
  -3   8   7     7656.27     7722.31    154.96 o 
  -2   8   7     2782.43     2826.12     68.55 o 
  -1   8   7     2789.94     2915.85     71.57 o 
   0   8   7      182.75      199.07     15.94 o 
   1   8   7     2761.03     2704.19     69.51 o 
   2   8   7     2861.93     2814.50     61.01 o 
   3   8   7     7574.76     7532.26    139.66 o 
   4   8   7      589.00      569.55     26.29 o 
   5   8   7      443.14      455.41     25.42 o 
   6   8   7     1203.76     1229.10     35.20 o 
   7   8   7      486.71      501.24     25.15 o 
  -6   9   7      120.45      144.31     28.18 o 
  -5   9   7     2011.99     2018.86     70.39 o 
  -4   9   7      169.74      177.89     21.10 o 
  -3   9   7      826.83      869.49     42.72 o 
  -2   9   7     1211.62     1246.18     50.13 o 
  -1   9   7      348.78      355.00     23.84 o 
   0   9   7      531.31      517.18     24.08 o 
   1   9   7      347.18      372.05     21.42 o 
   2   9   7     1182.29     1124.67     35.04 o 
   3   9   7      827.55      865.12     33.83 o 
   4   9   7      172.75      174.91     23.51 o 
   5   9   7     1964.04     2002.98     57.10 o 
   6   9   7      124.66      164.40     32.54 o 
  -5  10   7     1361.12     1353.47     60.72 o 
  -4  10   7     1404.26     1415.65     49.56 o 
  -3  10   7     1542.66     1602.20     51.89 o 
  -2  10   7      269.10      313.07     26.03 o 
  -1  10   7      556.36      576.38     30.64 o 
   0  10   7        1.99        3.17     14.79 o 
   1  10   7      587.70      627.35     28.14 o 
   2  10   7      265.57      263.96     22.92 o 
   3  10   7     1479.86     1497.05     48.82 o 
   4  10   7     1354.78     1358.42     55.08 o 
   5  10   7     1357.97     1445.85     71.53 o 
  -2  11   7     3584.80     3810.92     93.23 o 
  -1  11   7        8.54       40.33     20.50 o 
   0  11   7     2559.65     2450.34     68.24 o 
   1  11   7        7.93       19.37     23.77 o 
   2  11   7     3631.23     3605.73    111.39 o 
   0   0   8    29573.43    31749.64    568.75 o 
   1   0   8     1391.58     1303.38     21.12 o 
   2   0   8    18477.06    18603.14    250.81 o 
   3   0   8     2261.88     2145.59     39.08 o 
   4   0   8     2519.81     2306.56     82.14 o 
   5   0   8      176.34      165.71     10.20 o 
   6   0   8     1194.49     1203.03     33.46 o 
   7   0   8     4892.50     4795.08    100.73 o 
   8   0   8      889.26      905.89     32.88 o 
   9   0   8       88.39       87.02     20.25 o 
  10   0   8      696.49      717.63     39.91 o 
 -10   1   8     3018.10     3159.61    124.08 o 
  -9   1   8      683.71      646.37     30.95 o 
  -8   1   8     1711.79     1688.97     47.09 o 
  -7   1   8      513.43      544.47     22.04 o 
  -6   1   8      577.85      561.69     19.14 o 
  -5   1   8     2214.43     2129.43     41.65 o 
  -4   1   8     3621.78     3474.69     78.90 o 
  -3   1   8    15472.43    15952.89    243.58 o 
  -2   1   8     6924.21     6914.47    100.96 o 
  -1   1   8      831.54      757.06     15.69 o 
   0   1   8     5808.33     5711.34     76.56 o 
   1   1   8      842.53      791.73     16.31 o 
   2   1   8     7082.80     7236.61    101.88 o 
   3   1   8    15557.24    16157.71    224.29 o 
   4   1   8     3540.03     3492.90     54.49 o 
   5   1   8     2197.63     2208.67     41.50 o 
   6   1   8      648.61      620.44     22.66 o 
   7   1   8      545.38      574.14     21.65 o 
   8   1   8     1584.21     1582.70     40.85 o 
   9   1   8      718.91      717.35     49.90 o 
  10   1   8     2998.49     2866.26     87.02 o 
 -10   2   8      161.13      171.88     23.47 o 
  -9   2   8     2499.63     2425.49     72.22 o 
  -8   2   8     2354.29     2273.24     59.07 o 
  -7   2   8     3681.17     3589.34     66.56 o 
  -6   2   8     4941.29     4735.06     91.13 o 
  -5   2   8     4371.47     4400.42     75.50 o 
  -4   2   8     4681.46     4526.55     92.52 o 
  -3   2   8     1539.06     1481.48     27.37 o 
  -2   2   8      113.03      114.16      6.95 o 
  -1   2   8      658.68      633.72     14.68 o 
   0   2   8      198.40      174.94      7.05 o 
   1   2   8      706.13      714.55     15.15 o 
   2   2   8      118.58      127.68      6.65 o 
   3   2   8     1602.23     1515.46     53.17 o 
   4   2   8     4697.21     4685.75     76.01 o 
   5   2   8     4331.57     4435.54     80.44 o 
   6   2   8     4902.79     4936.61     88.82 o 
   7   2   8     3749.14     3709.52    103.69 o 
   8   2   8     2384.31     2384.40     69.01 o 
   9   2   8     2550.90     2530.13    104.88 o 
  10   2   8      148.40      157.88     26.26 o 
  -9   3   8      679.47      660.81     31.83 o 
  -8   3   8     2788.07     2758.49     62.67 o 
  -7   3   8     3360.77     3200.30     61.50 o 
  -6   3   8     3055.90     2946.13     55.63 o 
  -5   3   8      423.90      408.94     16.37 o 
  -4   3   8     2241.76     2250.77     57.81 o 
  -3   3   8     8499.35     8688.85    136.59 o 
  -2   3   8     5899.21     5916.18     95.46 o 
  -1   3   8     4760.56     4844.51     77.56 o 
   0   3   8     3517.78     3350.95     56.16 o 
   1   3   8     4668.24     4707.64     76.94 o 
   2   3   8     5814.45     6025.60     86.96 o 
   3   3   8     8585.61     8739.64    135.28 o 
   4   3   8     2195.73     2135.53     40.05 o 
   5   3   8      380.60      418.32     19.82 o 
   6   3   8     3045.82     2891.75     67.60 o 
   7   3   8     3323.19     3313.86     75.66 o 
   8   3   8     2751.06     2833.13     78.49 o 
   9   3   8      657.91      641.15     47.93 o 
  -9   4   8      298.96      302.19     25.01 o 
  -8   4   8     2503.50     2542.65     54.08 o 
  -7   4   8     2201.39     2063.55     45.44 o 
  -6   4   8     3137.46     3064.12     65.27 o 
  -5   4   8      169.67      148.85     13.14 o 
  -4   4   8      286.24      281.31     13.32 o 
  -3   4   8     2555.27     2450.27     45.16 o 
  -2   4   8     6168.46     6143.12     98.95 o 
  -1   4   8    10186.37    10056.72    167.05 o 
   0   4   8      606.43      528.56     14.98 o 
   1   4   8    10182.17    10115.07    185.83 o 
   2   4   8     6061.33     6166.48    134.76 o 
   3   4   8     2513.10     2347.23     49.13 o 
   4   4   8      224.07      229.64     16.81 o 
   5   4   8      156.76      139.30     13.72 o 
   6   4   8     3088.01     3112.92     71.53 o 
   7   4   8     2252.38     2168.15     62.75 o 
   8   4   8     2570.11     2567.58     74.54 o 
   9   4   8      336.32      388.43     31.54 o 
  -9   5   8      287.69      280.52     26.55 o 
  -8   5   8     1298.87     1360.64     37.55 o 
  -7   5   8     1213.96     1170.08     36.13 o 
  -6   5   8      976.36      921.78     30.46 o 
  -5   5   8     3731.75     3681.43     73.11 o 
  -4   5   8     2856.24     2809.71     52.81 o 
  -3   5   8     2874.29     2839.01     52.52 o 
  -2   5   8     3519.10     3423.28     59.74 o 
  -1   5   8     5388.50     5309.41     84.44 o 
   0   5   8        4.36        5.02      6.37 o 
   1   5   8     5135.99     4883.99     93.68 o 
   2   5   8     3367.94     3366.87     65.99 o 
   3   5   8     2904.83     2848.59     63.74 o 
   4   5   8     2831.70     2776.78     63.58 o 
   5   5   8     3625.06     3417.80     77.86 o 
   6   5   8     1001.52      967.14     37.50 o 
   7   5   8     1129.89     1167.01     44.06 o 
   8   5   8     1280.39     1313.85     64.50 o 
   9   5   8      303.86      363.82     34.29 o 
  -8   6   8      985.49     1024.07     68.71 o 
  -7   6   8     4233.48     4139.68     86.24 o 
  -6   6   8      721.91      694.82     30.10 o 
  -5   6   8      595.18      605.42     24.47 o 
  -4   6   8      496.38      498.24     18.68 o 
  -3   6   8     1324.00     1284.71     30.32 o 
  -2   6   8     1869.28     1843.94     42.45 o 
  -1   6   8     5354.77     5337.58     99.97 o 
   0   6   8     7791.99     7822.56    176.73 o 
   1   6   8     5436.76     5314.31    100.57 o 
   2   6   8     1781.62     1710.91     40.25 o 
   3   6   8     1306.54     1306.96     38.32 o 
   4   6   8      418.49      434.52     21.28 o 
   5   6   8      630.56      634.65     26.05 o 
   6   6   8      722.00      701.81     32.52 o 
   7   6   8     4173.31     4106.83    104.49 o 
   8   6   8      988.03      979.32     46.61 o 
  -8   7   8     2318.81     2202.27     94.27 o 
  -7   7   8      406.64      380.29     27.23 o 
  -6   7   8      928.31      837.51     34.96 o 
  -5   7   8     1273.18     1266.33     37.19 o 
  -4   7   8      674.76      635.80     25.36 o 
  -3   7   8     2062.10     2044.97     53.65 o 
  -2   7   8     1945.47     1986.35     46.82 o 
  -1   7   8      480.24      500.95     20.98 o 
   0   7   8      536.66      508.60     20.86 o 
   1   7   8      451.97      426.70     19.27 o 
   2   7   8     1972.31     1890.05     49.53 o 
   3   7   8     1982.81     1938.32     50.89 o 
   4   7   8      703.82      672.44     26.59 o 
   5   7   8     1300.41     1246.81     43.94 o 
   6   7   8      943.37      927.81     38.50 o 
   7   7   8      453.38      464.51     27.51 o 
   8   7   8     2320.70     2203.89    143.81 o 
  -7   8   8     1616.44     1560.21     70.69 o 
  -6   8   8     3830.97     3697.66    106.16 o 
  -5   8   8     2586.23     2441.81     78.39 o 
  -4   8   8      110.85      110.36     17.45 o 
  -3   8   8      223.82      223.56     20.30 o 
  -2   8   8     2869.71     2880.71     69.84 o 
  -1   8   8      977.87      982.47     31.82 o 
   0   8   8     7235.42     7124.06    145.09 o 
   1   8   8     1030.99      992.41     34.47 o 
   2   8   8     2813.52     2754.43     67.38 o 
   3   8   8      252.47      259.61     19.81 o 
   4   8   8      128.75      153.07     17.10 o 
   5   8   8     2615.48     2597.21     65.16 o 
   6   8   8     3792.53     3751.68     88.05 o 
   7   8   8     1514.38     1537.28     60.32 o 
  -6   9   8      856.39      902.72     49.85 o 
  -5   9   8     2718.22     2578.17    112.08 o 
  -4   9   8     2057.49     1995.27     77.40 o 
  -3   9   8     3558.96     3704.85     88.14 o 
  -2   9   8     2494.41     2553.19     66.41 o 
  -1   9   8     2402.94     2474.85     98.61 o 
   0   9   8      543.84      524.50     24.68 o 
   1   9   8     2421.85     2303.06     55.76 o 
   2   9   8     2508.54     2447.18     58.27 o 
   3   9   8     3633.86     3680.95     86.87 o 
   4   9   8     2121.10     2061.58     56.94 o 
   5   9   8     2638.87     2586.20     68.42 o 
   6   9   8      912.04      931.99     57.44 o 
  -4  10   8     3140.99     3291.53     85.20 o 
  -3  10   8      637.42      668.99     35.23 o 
  -2  10   8     1099.31     1089.82     42.16 o 
  -1  10   8      360.41      393.47     29.97 o 
   0  10   8      936.27      937.23     38.54 o 
   1  10   8      379.64      438.54     25.05 o 
   2  10   8     1056.10     1029.68     36.68 o 
   3  10   8      682.33      699.09     33.53 o 
   4  10   8     3196.34     3310.21    122.43 o 
  -2  11   8      557.71      522.68     86.67 o 
  -1  11   8      110.17      123.04     24.08 o 
   0  11   8      775.95      754.61     37.64 o 
   1  11   8      124.12      166.36     24.16 o 
   2  11   8      582.48      640.78     81.30 o 
   1   0   9     3096.00     3142.87     44.90 o 
   2   0   9       78.04       66.83      5.05 o 
   3   0   9     1637.01     1571.45     28.92 o 
   4   0   9     2617.56     2507.41     45.96 o 
   5   0   9     8299.46     8051.48    142.24 o 
   6   0   9     4499.34     4409.18     85.08 o 
   7   0   9     1078.83     1105.74     35.46 o 
   8   0   9       37.19       44.53     14.05 o 
   9   0   9     1919.86     1861.30     54.12 o 
  -9   1   9      616.84      587.06     29.88 o 
  -8   1   9     1684.04     1649.57     47.73 o 
  -7   1   9      126.13      143.00     15.41 o 
  -6   1   9     3532.40     3563.43     71.26 o 
  -5   1   9     3312.25     3204.99     57.34 o 
  -4   1   9     5163.65     5016.18     86.34 o 
  -3   1   9      494.31      496.76     13.56 o 
  -2   1   9     2259.90     2254.02     37.44 o 
  -1   1   9     4348.13     4301.27     61.53 o 
   0   1   9      129.02      142.40      6.50 o 
   1   1   9     4621.16     4662.54     67.15 o 
   2   1   9     2316.24     2376.95     38.68 o 
   3   1   9      433.86      424.35     12.95 o 
   4   1   9     5457.16     5457.88     79.45 o 
   5   1   9     3134.01     3162.19     59.58 o 
   6   1   9     3512.15     3579.57     69.43 o 
   7   1   9      106.66      126.72     13.33 o 
   8   1   9     1627.99     1653.27     49.50 o 
   9   1   9      524.56      502.26     33.76 o 
  -9   2   9     1781.29     1873.25     54.88 o 
  -8   2   9       91.71       82.58     15.37 o 
  -7   2   9      698.18      672.74     25.59 o 
  -6   2   9     2424.60     2420.46     47.50 o 
  -5   2   9      378.68      380.78     16.09 o 
  -4   2   9    13892.44    14063.44    213.37 o 
  -3   2   9     1999.03     1819.64     46.17 o 
  -2   2   9     1675.51     1543.69     28.71 o 
  -1   2   9     2842.25     2789.05     43.94 o 
   0   2   9     8508.96     8463.50    111.99 o 
   1   2   9     2739.16     2801.70     44.37 o 
   2   2   9     1814.15     1759.12     64.16 o 
   3   2   9     1883.86     1834.91     47.52 o 
   4   2   9    13433.74    13606.68    234.92 o 
   5   2   9      449.58      461.08     25.32 o 
   6   2   9     2261.09     2302.49     58.30 o 
   7   2   9      700.60      684.48     29.01 o 
   8   2   9       90.57       63.48     17.65 o 
   9   2   9     1805.16     1943.40     64.87 o 
  -9   3   9     2149.07     2081.41     59.36 o 
  -8   3   9      169.50      174.35     20.73 o 
  -7   3   9      841.84      803.89     26.05 o 
  -6   3   9     3799.10     3698.01     68.76 o 
  -5   3   9     2942.11     2914.61     54.05 o 
  -4   3   9     1943.09     1915.65     41.41 o 
  -3   3   9     1000.71      940.39     27.09 o 
  -2   3   9     1101.57     1086.52     22.90 o 
  -1   3   9    12920.43    12704.47    179.32 o 
   0   3   9     3118.80     2913.61     64.89 o 
   1   3   9    13120.13    13102.15    195.01 o 
   2   3   9     1213.89     1211.75     22.96 o 
   3   3   9      898.77      857.55     24.53 o 
   4   3   9     2056.59     1998.32     43.23 o 
   5   3   9     2830.84     2739.69     65.14 o 
   6   3   9     3825.03     3933.02     85.06 o 
   7   3   9      867.31      827.25     31.82 o 
   8   3   9      173.16      168.75     22.32 o 
   9   3   9     2115.14     2089.28     68.91 o 
  -9   4   9     4264.30     4185.14     98.27 o 
  -8   4   9      449.78      467.12     24.56 o 
  -7   4   9     1024.66      943.65     28.75 o 
  -6   4   9     1080.83     1057.06     29.41 o 
  -5   4   9      286.80      286.07     18.11 o 
  -4   4   9     1744.06     1689.53     36.12 o 
  -3   4   9       47.00       42.36      7.84 o 
  -2   4   9     1543.75     1493.96     31.35 o 
  -1   4   9     3481.91     3562.65     61.15 o 
   0   4   9      509.59      511.75     15.67 o 
   1   4   9     3509.28     3548.11     68.87 o 
   2   4   9     1546.32     1504.23     30.81 o 
   3   4   9       46.76       46.95      8.21 o 
   4   4   9     1860.97     1704.61     44.14 o 
   5   4   9      227.10      234.38     16.82 o 
   6   4   9     1110.71     1117.56     44.96 o 
   7   4   9      947.09      946.39     39.50 o 
   8   4   9      432.18      441.28     30.50 o 
   9   4   9     4330.28     4285.36    113.35 o 
  -8   5   9      633.85      645.74     30.05 o 
  -7   5   9     1567.32     1536.96     39.49 o 
  -6   5   9     3557.10     3502.81     73.24 o 
  -5   5   9      487.35      466.09     21.57 o 
  -4   5   9     3549.34     3546.70     64.18 o 
  -3   5   9      356.47      354.40     15.04 o 
  -2   5   9      248.10      242.90     12.40 o 
  -1   5   9     2212.75     2173.32     47.15 o 
   0   5   9      252.83      230.35     20.56 o 
   1   5   9     2177.70     2139.07     58.22 o 
   2   5   9      263.52      288.11     14.39 o 
   3   5   9      315.85      319.29     17.72 o 
   4   5   9     3533.00     3533.49     77.72 o 
   5   5   9      529.57      491.31     23.30 o 
   6   5   9     3457.66     3359.92     88.79 o 
   7   5   9     1562.09     1648.93     54.22 o 
   8   5   9      705.33      747.72     38.81 o 
  -8   6   9      435.92      454.17     26.60 o 
  -7   6   9      884.47      845.95     32.50 o 
  -6   6   9       84.68      102.93     15.02 o 
  -5   6   9     2173.32     2175.63     51.35 o 
  -4   6   9     5215.20     5092.38     87.49 o 
  -3   6   9      506.40      532.02     21.49 o 
  -2   6   9     2274.71     2235.36     49.91 o 
  -1   6   9     2138.97     2109.05     48.18 o 
   0   6   9      671.32      708.71     24.32 o 
   1   6   9     2267.69     2184.93     47.66 o 
   2   6   9     2240.08     2177.14     48.25 o 
   3   6   9      460.95      484.09     23.82 o 
   4   6   9     5166.72     4994.29    105.67 o 
   5   6   9     2207.35     2111.79     54.70 o 
   6   6   9       92.74       74.88     16.48 o 
   7   6   9      908.16      851.06     51.21 o 
   8   6   9      477.15      488.31     33.96 o 
  -7   7   9     1480.94     1474.66     50.31 o 
  -6   7   9     1260.95     1289.89     43.04 o 
  -5   7   9      698.48      667.57     33.49 o 
  -4   7   9     1298.61     1293.90     36.87 o 
  -3   7   9     2243.95     2232.80     72.33 o 
  -2   7   9     2649.85     2634.52     57.77 o 
  -1   7   9     4537.33     4616.31     88.28 o 
   0   7   9      115.94      111.01     12.77 o 
   1   7   9     4313.81     4248.72     86.21 o 
   2   7   9     2499.42     2495.37     64.89 o 
   3   7   9     2266.80     2243.60     56.32 o 
   4   7   9     1262.88     1109.71     37.18 o 
   5   7   9      711.64      684.24     32.64 o 
   6   7   9     1298.09     1327.41     47.45 o 
   7   7   9     1506.46     1622.15     55.70 o 
  -6   8   9     2751.92     2662.12     87.89 o 
  -5   8   9     1899.39     1804.47     65.49 o 
  -4   8   9      351.12      390.59     22.59 o 
  -3   8   9     2705.86     2584.03     60.47 o 
  -2   8   9     1939.93     1919.72     48.64 o 
  -1   8   9      458.17      506.88     23.51 o 
   0   8   9     1716.45     1740.88     44.48 o 
   1   8   9      518.56      559.51     26.74 o 
   2   8   9     1904.68     1931.62     52.74 o 
   3   8   9     2814.98     2668.90     65.37 o 
   4   8   9      329.65      323.06     24.91 o 
   5   8   9     1969.68     1918.50     59.59 o 
   6   8   9     2677.80     2663.66     69.57 o 
  -5   9   9      356.00      317.31     33.70 o 
  -4   9   9      808.60      812.03     36.88 o 
  -3   9   9     1660.57     1702.35     52.35 o 
  -2   9   9     1594.25     1621.05     49.77 o 
  -1   9   9       67.44       80.61     17.50 o 
   0   9   9     2860.04     2838.16     64.87 o 
   1   9   9       64.49       64.47     14.58 o 
   2   9   9     1543.31     1471.82     42.98 o 
   3   9   9     1668.17     1639.86     52.09 o 
   4   9   9      816.12      813.08     41.24 o 
   5   9   9      342.05      352.88     26.55 o 
  -4  10   9     2691.82     2766.34     82.52 o 
  -3  10   9      988.36      995.10     43.25 o 
  -2  10   9      328.13      358.89     28.11 o 
  -1  10   9     1679.85     1637.02     52.71 o 
   0  10   9       93.95      103.55     20.41 o 
   1  10   9     1693.20     1689.00     47.78 o 
   2  10   9      326.07      341.23     24.37 o 
   3  10   9     1005.61     1057.20     44.10 o 
   4  10   9     2657.95     2531.85    160.11 o 
   0   0  10      296.78      279.16     14.68 o 
   1   0  10    19252.94    19797.18    282.96 o 
   2   0  10     2135.69     2128.83     36.44 o 
   3   0  10     2525.55     2480.26     47.89 o 
   4   0  10     3370.92     3333.73     54.48 o 
   5   0  10    11399.64    11437.67    196.39 o 
   6   0  10       16.62        9.53      8.59 o 
   7   0  10     1662.55     1685.61     47.01 o 
   8   0  10      883.34      927.03     35.61 o 
   9   0  10     1550.51     1611.32     61.54 o 
  -9   1  10     1079.22     1053.20     40.53 o 
  -8   1  10      352.17      340.87     22.99 o 
  -7   1  10     3572.21     3505.31     80.29 o 
  -6   1  10     3125.65     3047.51     76.54 o 
  -5   1  10      679.74      679.99     21.04 o 
  -4   1  10     2869.46     2862.78     51.11 o 
  -3   1  10     1264.59     1216.21     32.61 o 
  -2   1  10     6292.37     6116.36     91.91 o 
  -1   1  10     2266.48     2237.69     34.39 o 
   0   1  10     7850.96     7789.03    103.59 o 
   1   1  10     2186.91     2243.57     37.58 o 
   2   1  10     6423.36     6537.05     93.38 o 
   3   1  10     1308.04     1241.10     32.72 o 
   4   1  10     2657.77     2664.23     50.24 o 
   5   1  10      634.63      638.10     19.83 o 
   6   1  10     2940.16     2937.04     60.74 o 
   7   1  10     3592.33     3592.95     82.84 o 
   8   1  10      334.74      313.61     27.17 o 
   9   1  10     1145.97     1135.50     48.86 o 
  -9   2  10     2137.12     2141.72     60.96 o 
  -8   2  10     6036.33     5912.26    126.44 o 
  -7   2  10       74.13       80.86     13.58 o 
  -6   2  10      472.27      477.95     20.77 o 
  -5   2  10      739.55      698.65     21.84 o 
  -4   2  10      836.94      833.77     23.01 o 
  -3   2  10     3068.45     2930.31     52.42 o 
  -2   2  10     1168.36     1093.01     22.69 o 
  -1   2  10      518.59      503.98     13.74 o 
   0   2  10     2128.24     1946.15     30.75 o 
   1   2  10      496.95      499.61     13.77 o 
   2   2  10     1188.17     1209.81     23.27 o 
   3   2  10     2983.73     2952.57     47.73 o 
   4   2  10      890.75      862.69     21.83 o 
   5   2  10      747.73      699.42     26.74 o 
   6   2  10      416.26      388.91     22.20 o 
   7   2  10       74.61       69.93     14.68 o 
   8   2  10     6123.07     6141.66    129.86 o 
   9   2  10     2149.56     2259.08     72.56 o 
  -9   3  10     2801.91     2814.41     74.39 o 
  -8   3  10      245.50      235.31     21.29 o 
  -7   3  10     1706.22     1623.20     44.19 o 
  -6   3  10     5192.51     4994.67     88.11 o 
  -5   3  10     4781.18     4666.89     79.58 o 
  -4   3  10      521.40      471.70     15.68 o 
  -3   3  10     1484.67     1462.82     28.96 o 
  -2   3  10     1366.82     1319.83     26.12 o 
  -1   3  10      552.83      516.93     14.45 o 
   0   3  10      538.27      534.15     14.11 o 
   1   3  10      556.76      541.79     16.87 o 
   2   3  10     1368.18     1359.43     25.64 o 
   3   3  10     1517.81     1507.73     35.48 o 
   4   3  10      479.14      462.49     21.66 o 
   5   3  10     4512.91     4343.87     96.32 o 
   6   3  10     5181.84     5175.02    108.86 o 
   7   3  10     1828.58     1921.76     51.68 o 
   8   3  10      250.30      272.98     26.42 o 
   9   3  10     2883.23     2997.56     87.34 o 
  -8   4  10      213.37      217.76     20.11 o 
  -7   4  10     1615.49     1535.94     39.06 o 
  -6   4  10     1289.66     1233.00     32.51 o 
  -5   4  10      182.91      191.39     13.96 o 
  -4   4  10     1050.33     1019.29     24.06 o 
  -3   4  10     7984.87     7810.58    125.62 o 
  -2   4  10      646.99      640.59     19.37 o 
  -1   4  10      876.18      855.03     26.14 o 
   0   4  10      194.12      184.38     11.07 o 
   1   4  10      946.42      964.08     26.03 o 
   2   4  10      670.13      682.41     21.94 o 
   3   4  10     7921.41     7831.85    139.45 o 
   4   4  10     1012.44      993.82     32.83 o 
   5   4  10      176.22      183.40     23.00 o 
   6   4  10     1295.55     1221.68     39.41 o 
   7   4  10     1662.84     1684.67     55.11 o 
   8   4  10      189.56      191.23     25.01 o 
  -8   5  10     1429.48     1469.66     51.38 o 
  -7   5  10     1652.32     1627.24     44.83 o 
  -6   5  10     1342.97     1332.99     40.09 o 
  -5   5  10      848.54      848.98     29.13 o 
  -4   5  10     7350.34     7357.49    118.97 o 
  -3   5  10     1945.88     1828.19     38.21 o 
  -2   5  10     5756.44     5663.97     95.84 o 
  -1   5  10      917.68      915.99     28.92 o 
   0   5  10     2181.27     2134.84     55.57 o 
   1   5  10      943.77      936.92     39.03 o 
   2   5  10     6007.07     5984.14    107.49 o 
   3   5  10     1923.31     1832.40     46.94 o 
   4   5  10     7322.38     7038.78    144.10 o 
   5   5  10      870.03      812.09     30.68 o 
   6   5  10     1444.90     1419.01     43.04 o 
   7   5  10     1697.29     1738.71     64.38 o 
   8   5  10     1438.10     1466.49     56.20 o 
  -7   6  10       20.77       29.03     15.51 o 
  -6   6  10      963.48      985.10     33.90 o 
  -5   6  10     1390.98     1376.19     39.15 o 
  -4   6  10     8058.83     7780.17    141.40 o 
  -3   6  10     1406.26     1320.05     35.92 o 
  -2   6  10      655.55      630.62     23.68 o 
  -1   6  10     2211.86     2151.14     49.27 o 
   0   6  10      929.70      849.66     27.05 o 
   1   6  10     2229.15     2151.90     48.38 o 
   2   6  10      652.95      620.82     25.72 o 
   3   6  10     1298.25     1272.30     38.47 o 
   4   6  10     8108.50     7571.75    153.22 o 
   5   6  10     1432.65     1394.66     42.21 o 
   6   6  10      959.68      953.48     40.36 o 
   7   6  10       20.87       27.31     18.17 o 
  -7   7  10     1660.65     1610.26     56.78 o 
  -6   7  10      764.33      786.47     37.20 o 
  -5   7  10     1737.17     1681.09     53.23 o 
  -4   7  10      973.54      940.50     32.01 o 
  -3   7  10     1100.29     1107.55     33.81 o 
  -2   7  10     1773.08     1735.06     44.15 o 
  -1   7  10       61.89       48.97     11.25 o 
   0   7  10      599.42      539.65     24.72 o 
   1   7  10       56.76       59.31     11.53 o 
   2   7  10     1762.55     1677.76     47.19 o 
   3   7  10     1075.15     1029.03     35.52 o 
   4   7  10      967.66      944.42     33.99 o 
   5   7  10     1726.24     1718.84     55.37 o 
   6   7  10      796.30      754.31     37.41 o 
   7   7  10     1758.13     1742.00     59.92 o 
  -6   8  10      595.32      592.82     41.16 o 
  -5   8  10      626.01      573.67     33.12 o 
  -4   8  10      252.59      268.87     20.82 o 
  -3   8  10     3353.01     3448.20     75.27 o 
  -2   8  10      281.79      280.03     19.62 o 
  -1   8  10     2590.87     2644.94     60.57 o 
   0   8  10      772.11      773.34     30.49 o 
   1   8  10     2685.39     2578.09     65.56 o 
   2   8  10      271.38      259.22     21.21 o 
   3   8  10     3501.44     3465.06     82.39 o 
   4   8  10      284.27      284.78     24.44 o 
   5   8  10      670.98      631.98     39.74 o 
   6   8  10      633.10      732.75     70.39 o 
  -5   9  10      144.28      151.93     29.57 o 
  -4   9  10     1061.71     1087.31     43.42 o 
  -3   9  10       45.53       41.95     17.84 o 
  -2   9  10     2119.60     2139.36     60.13 o 
  -1   9  10     1378.38     1333.82     45.71 o 
   0   9  10     7049.20     6993.21    146.86 o 
   1   9  10     1367.80     1344.73     40.51 o 
   2   9  10     2082.56     1942.49     57.20 o 
   3   9  10       42.45       49.45     15.83 o 
   4   9  10     1171.22     1142.29     41.94 o 
   5   9  10      141.13      157.51     23.47 o 
  -3  10  10      954.79      937.06     43.14 o 
  -2  10  10     1106.99     1126.27     54.43 o 
  -1  10  10     1795.61     1805.36     79.95 o 
   0  10  10      118.65      122.36     22.33 o 
   1  10  10     1782.97     1722.91     54.40 o 
   2  10  10     1114.38     1110.10     39.90 o 
   3  10  10      968.36      953.76     41.16 o 
   1   0  11     3294.63     3318.12     48.41 o 
   2   0  11      281.17      285.61     11.11 o 
   3   0  11      286.60      275.69     11.56 o 
   4   0  11     5748.90     5940.68     90.61 o 
   5   0  11     9420.69     9597.24    153.09 o 
   6   0  11      581.03      566.24     22.40 o 
   7   0  11     7317.24     7365.46    132.80 o 
   8   0  11      258.66      278.41     23.84 o 
   9   0  11      463.77      485.08     31.41 o 
  -9   1  11      477.09      484.65     29.94 o 
  -8   1  11     1779.27     1828.90     52.43 o 
  -7   1  11      145.34      152.37     17.20 o 
  -6   1  11     1251.71     1173.20     44.60 o 
  -5   1  11     5934.85     5896.36     99.28 o 
  -4   1  11      210.90      222.05     12.63 o 
  -3   1  11     1150.45     1108.07     29.24 o 
  -2   1  11     1603.31     1513.81     26.49 o 
  -1   1  11     4291.79     4299.11     62.08 o 
   0   1  11      500.74      478.47     12.85 o 
   1   1  11     4389.21     4556.16     71.91 o 
   2   1  11     1598.14     1577.08     29.16 o 
   3   1  11     1259.02     1252.25     24.92 o 
   4   1  11      226.20      231.34     12.19 o 
   5   1  11     6101.74     6001.97     99.54 o 
   6   1  11     1202.47     1174.51     52.43 o 
   7   1  11      120.35      136.43     17.35 o 
   8   1  11     1709.62     1717.75     53.51 o 
   9   1  11      445.45      414.05     36.40 o 
  -9   2  11        0.88       10.13     18.66 o 
  -8   2  11      702.94      653.73     31.52 o 
  -7   2  11      759.39      778.62     29.11 o 
  -6   2  11     1288.27     1314.00     36.49 o 
  -5   2  11      327.51      364.03     16.56 o 
  -4   2  11     3688.31     3681.13     65.68 o 
  -3   2  11     4342.05     4238.74     67.25 o 
  -2   2  11     2429.05     2317.76     40.50 o 
  -1   2  11       38.62       49.33      6.70 o 
   0   2  11    28514.25    29851.39    400.50 o 
   1   2  11       42.28       48.57      6.52 o 
   2   2  11     2538.54     2517.10     41.32 o 
   3   2  11     4386.33     4470.79     90.07 o 
   4   2  11     3689.15     3691.23     73.06 o 
   5   2  11      361.19      345.68     20.04 o 
   6   2  11     1309.05     1252.53     40.17 o 
   7   2  11      779.08      766.84     32.77 o 
   8   2  11      699.74      745.82     34.43 o 
   9   2  11        2.80       11.71     21.45 o 
  -8   3  11      405.60      371.38     31.45 o 
  -7   3  11       21.64       29.23     12.98 o 
  -6   3  11     1190.25     1221.22     32.19 o 
  -5   3  11     1733.16     1708.96     38.61 o 
  -4   3  11        4.79        6.67      6.98 o 
  -3   3  11    11537.08    11398.76    164.78 o 
  -2   3  11     8568.26     8494.43    124.41 o 
  -1   3  11     5416.99     5381.40     80.80 o 
   0   3  11     1995.38     1846.42     33.22 o 
   1   3  11     5448.38     5428.80     81.36 o 
   2   3  11     8545.03     8753.76    137.43 o 
   3   3  11    11660.26    11718.22    200.75 o 
   4   3  11        5.93        4.44      8.74 o 
   5   3  11     1801.82     1752.10     47.56 o 
   6   3  11     1172.29     1146.00     38.82 o 
   7   3  11       28.07       51.66     15.18 o 
   8   3  11      400.09      423.21     32.07 o 
  -8   4  11      475.51      498.43     27.08 o 
  -7   4  11     2905.52     2744.67     63.37 o 
  -6   4  11      140.19      156.48     14.70 o 
  -5   4  11     5345.23     5391.49    102.38 o 
  -4   4  11     1291.53     1282.06     27.92 o 
  -3   4  11     1134.35     1095.93     24.89 o 
  -2   4  11     4944.35     4739.73     74.52 o 
  -1   4  11      425.96      377.47     13.72 o 
   0   4  11      224.08      229.65     13.69 o 
   1   4  11      439.31      393.95     17.31 o 
   2   4  11     4967.97     4997.78    129.06 o 
   3   4  11     1178.14     1101.82     30.22 o 
   4   4  11     1191.93     1129.65     36.29 o 
   5   4  11     5311.30     5125.13    111.44 o 
   6   4  11      125.96      146.87     17.49 o 
   7   4  11     2916.89     2899.26     81.28 o 
   8   4  11      518.76      546.51     35.75 o 
  -8   5  11     1482.58     1570.64     47.06 o 
  -7   5  11     1078.95     1044.33     33.00 o 
  -6   5  11     1600.40     1561.66     38.92 o 
  -5   5  11     2127.22     2087.59     45.01 o 
  -4   5  11     6308.17     6283.10    104.56 o 
  -3   5  11      906.45      864.64     24.55 o 
  -2   5  11     3070.47     2993.59     62.80 o 
  -1   5  11     1232.38     1158.41     31.51 o 
   0   5  11      488.56      460.59     19.27 o 
   1   5  11     1174.21     1084.99     32.00 o 
   2   5  11     3073.98     3036.36     69.09 o 
   3   5  11      850.02      832.78     29.73 o 
   4   5  11     6330.55     6083.35    127.12 o 
   5   5  11     2104.87     2021.59     54.30 o 
   6   5  11     1614.04     1545.81     53.62 o 
   7   5  11     1077.32     1058.30     45.66 o 
   8   5  11     1521.51     1552.94     59.74 o 
  -7   6  11      650.07      636.61     29.76 o 
  -6   6  11      517.32      561.90     24.20 o 
  -5   6  11     1700.11     1677.34     51.92 o 
  -4   6  11      778.83      786.97     28.47 o 
  -3   6  11      605.88      575.13     23.78 o 
  -2   6  11     3906.17     3860.34     77.83 o 
  -1   6  11     3592.39     3558.75     72.02 o 
   0   6  11     3704.83     3654.43    129.82 o 
   1   6  11     3522.92     3378.18     70.59 o 
   2   6  11     3938.43     3751.46     86.45 o 
   3   6  11      648.53      620.67     26.55 o 
   4   6  11      800.77      805.88     31.87 o 
   5   6  11     1713.20     1674.91     48.60 o 
   6   6  11      474.97      481.67     30.91 o 
   7   6  11      644.77      651.06     37.87 o 
  -6   7  11      331.13      290.17     26.41 o 
  -5   7  11     3169.31     3046.24     79.77 o 
  -4   7  11      215.22      229.20     18.67 o 
  -3   7  11     4443.40     4400.16     88.42 o 
  -2   7  11       76.58       83.87     13.64 o 
  -1   7  11     2338.95     2263.80     53.39 o 
   0   7  11       31.19       42.61     11.34 o 
   1   7  11     2249.06     2246.60     70.05 o 
   2   7  11       98.40      109.67     15.51 o 
   3   7  11     4427.05     4238.42     95.44 o 
   4   7  11      244.47      272.74     33.33 o 
   5   7  11     3144.69     2985.79     82.89 o 
   6   7  11      331.31      317.66     28.55 o 
  -5   8  11     3306.69     3249.18     85.52 o 
  -4   8  11      583.05      630.07     28.84 o 
  -3   8  11        9.44       21.91     13.06 o 
  -2   8  11     3061.51     3029.30     68.31 o 
  -1   8  11      348.05      394.29     22.49 o 
   0   8  11     1667.72     1735.83     45.88 o 
   1   8  11      383.91      374.17     24.14 o 
   2   8  11     3091.13     2988.88     74.14 o 
   3   8  11       13.01       34.83     14.89 o 
   4   8  11      622.52      635.12     30.90 o 
   5   8  11     3263.67     3189.60     88.89 o 
  -4   9  11       76.73       68.13     21.30 o 
  -3   9  11      218.82      275.92     23.34 o 
  -2   9  11     1467.87     1505.73     49.25 o 
  -1   9  11      747.60      824.72     33.24 o 
   0   9  11      341.97      372.23     26.78 o 
   1   9  11      738.89      720.89     34.24 o 
   2   9  11     1499.63     1472.34     48.74 o 
   3   9  11      233.29      258.58     24.91 o 
   4   9  11       85.19       80.33     22.66 o 
  -1  10  11      324.94      309.80     46.75 o 
   0  10  11     3018.03     3028.51     79.45 o 
   1  10  11      347.30      349.13     28.54 o 
   0   0  12      615.44      548.84     35.09 o 
   1   0  12      103.08      109.80      8.43 o 
   2   0  12     7478.90     7559.50    111.25 o 
   3   0  12      931.01      945.69     22.32 o 
   4   0  12    10474.67    10575.53    167.37 o 
   5   0  12      847.11      857.72     34.50 o 
   6   0  12       92.26       98.10     13.48 o 
   7   0  12     3604.65     3517.11     84.28 o 
   8   0  12      113.12      145.74     21.22 o 
  -8   1  12      172.66      194.55     21.84 o 
  -7   1  12     1587.29     1509.25     45.94 o 
  -6   1  12     2333.92     2350.65     53.72 o 
  -5   1  12       63.39       50.41     10.77 o 
  -4   1  12     1004.06     1013.56     24.77 o 
  -3   1  12     1791.19     1712.60     33.04 o 
  -2   1  12     5606.00     5588.01     91.41 o 
  -1   1  12    10022.96    10160.95    136.15 o 
   0   1  12     3503.25     3480.31     51.09 o 
   1   1  12    10056.38    10380.13    147.28 o 
   2   1  12     5450.48     5527.20     86.60 o 
   3   1  12     1698.77     1674.03     35.43 o 
   4   1  12     1098.52     1125.31     34.09 o 
   5   1  12       94.32       99.51     11.14 o 
   6   1  12     2339.23     2331.19     77.26 o 
   7   1  12     1554.19     1497.45     47.53 o 
   8   1  12      147.66      184.40     22.69 o 
  -8   2  12     1994.00     1983.63     63.08 o 
  -7   2  12      141.64      125.55     20.08 o 
  -6   2  12      478.72      501.24     22.85 o 
  -5   2  12     1588.55     1558.12     36.19 o 
  -4   2  12     1352.09     1339.57     31.72 o 
  -3   2  12     4311.94     4168.98     77.41 o 
  -2   2  12     1809.56     1728.46     30.22 o 
  -1   2  12      719.14      688.77     16.66 o 
   0   2  12      460.11      430.07     14.25 o 
   1   2  12      741.62      753.10     18.47 o 
   2   2  12     1888.71     1818.69     40.24 o 
   3   2  12     4219.25     4122.38     80.87 o 
   4   2  12     1349.36     1320.89     35.06 o 
   5   2  12     1615.62     1505.69     44.29 o 
   6   2  12      485.34      489.20     25.90 o 
   7   2  12      181.44      199.65     20.36 o 
   8   2  12     2028.34     2031.07     60.13 o 
  -8   3  12     2406.37     2357.95     64.77 o 
  -7   3  12     1403.93     1350.07     47.53 o 
  -6   3  12     5294.45     5317.81    104.20 o 
  -5   3  12      826.92      808.84     25.47 o 
  -4   3  12      167.51      174.78     12.96 o 
  -3   3  12      688.76      682.43     18.84 o 
  -2   3  12     3596.96     3475.43     56.33 o 
  -1   3  12      127.80      136.87      9.32 o 
   0   3  12      318.23      289.69     11.64 o 
   1   3  12      130.84      133.36     10.36 o 
   2   3  12     3519.97     3475.73     85.45 o 
   3   3  12      628.74      585.14     21.94 o 
   4   3  12      144.11      160.55     16.90 o 
   5   3  12      836.16      812.81     31.32 o 
   6   3  12     5341.56     5302.72    115.64 o 
   7   3  12     1348.74     1314.90     45.33 o 
   8   3  12     2410.14     2366.83     75.58 o 
  -8   4  12      373.51      391.75     27.61 o 
  -7   4  12      978.11     1020.74     36.11 o 
  -6   4  12      969.57      964.86     29.98 o 
  -5   4  12      508.31      514.92     20.90 o 
  -4   4  12     3750.43     3665.99     60.87 o 
  -3   4  12     9617.97     9632.55    139.82 o 
  -2   4  12     1294.24     1278.26     27.01 o 
  -1   4  12     2965.68     2979.77     62.12 o 
   0   4  12     1977.68     1857.94     38.52 o 
   1   4  12     3043.25     3092.94     62.78 o 
   2   4  12     1226.85     1213.21     48.25 o 
   3   4  12     9576.24     9442.14    186.40 o 
   4   4  12     3725.40     3550.48     81.30 o 
   5   4  12      453.04      419.27     24.07 o 
   6   4  12      957.91      916.32     36.13 o 
   7   4  12      938.98     1045.67     45.72 o 
   8   4  12      383.29      406.01     40.91 o 
  -7   5  12     1190.59     1192.12     36.58 o 
  -6   5  12     1737.45     1725.90     42.58 o 
  -5   5  12     2340.11     2322.65     49.25 o 
  -4   5  12      697.77      688.77     21.61 o 
  -3   5  12      922.82      879.34     25.50 o 
  -2   5  12     1963.70     1992.56     46.89 o 
  -1   5  12     5224.32     5100.69     98.77 o 
   0   5  12      319.60      326.12     17.23 o 
   1   5  12     5360.69     5260.24    133.73 o 
   2   5  12     1927.24     2022.08     46.94 o 
   3   5  12      926.37      911.73     31.85 o 
   4   5  12      744.00      742.09     29.17 o 
   5   5  12     2370.98     2228.51     59.28 o 
   6   5  12     1800.31     1707.66     51.59 o 
   7   5  12     1171.39     1201.64     50.17 o 
  -7   6  12     2828.85     2839.64     69.15 o 
  -6   6  12      367.74      405.19     24.64 o 
  -5   6  12      518.91      557.94     27.89 o 
  -4   6  12      820.32      769.28     29.44 o 
  -3   6  12      907.71      925.80     30.50 o 
  -2   6  12      920.04      870.93     29.71 o 
  -1   6  12     2034.18     1960.53     48.20 o 
   0   6  12     1582.84     1548.56     51.60 o 
   1   6  12     2128.96     2084.14     48.26 o 
   2   6  12      927.54      940.23     33.23 o 
   3   6  12      896.52      878.26     32.99 o 
   4   6  12      817.75      762.55     31.21 o 
   5   6  12      506.23      490.85     27.02 o 
   6   6  12      409.49      415.39     30.64 o 
   7   6  12     2847.99     2828.28     84.27 o 
  -6   7  12     2297.92     2260.56     59.16 o 
  -5   7  12     1968.44     1942.90     60.01 o 
  -4   7  12      993.48      956.27     33.68 o 
  -3   7  12      810.39      840.37     30.71 o 
  -2   7  12      663.73      670.34     27.31 o 
  -1   7  12      194.23      204.43     17.35 o 
   0   7  12      186.48      175.33     18.74 o 
   1   7  12      191.10      188.50     18.81 o 
   2   7  12      687.90      707.46     30.13 o 
   3   7  12      829.69      785.70     32.53 o 
   4   7  12      999.38      940.00     36.16 o 
   5   7  12     1970.64     1977.69     63.27 o 
   6   7  12     2260.75     2244.64     71.56 o 
  -5   8  12      722.03      746.93     38.70 o 
  -4   8  12      900.04      917.95     34.70 o 
  -3   8  12      860.30      877.82     33.82 o 
  -2   8  12      420.42      461.14     25.00 o 
  -1   8  12      277.86      316.01     21.72 o 
   0   8  12     1427.17     1388.57     40.93 o 
   1   8  12      252.79      250.18     22.19 o 
   2   8  12      451.90      457.09     27.69 o 
   3   8  12      850.52      857.21     35.97 o 
   4   8  12      832.71      791.67     36.29 o 
   5   8  12      756.32      755.55     40.55 o 
  -3   9  12     1129.03     1177.76     41.09 o 
  -2   9  12     1115.37     1082.25     49.73 o 
  -1   9  12     2437.98     2503.26     86.88 o 
   0   9  12     2953.11     2932.21     76.47 o 
   1   9  12     2497.88     2521.30     69.06 o 
   2   9  12     1112.65     1148.49     43.86 o 
   3   9  12     1049.81     1041.48     43.40 o 
   1   0  13      296.15      341.40     13.15 o 
   2   0  13     5292.25     5182.15     86.98 o 
   3   0  13      369.74      371.21     14.34 o 
   4   0  13     2460.71     2560.47     50.43 o 
   5   0  13      763.95      798.90     24.89 o 
   6   0  13     1580.03     1669.09     51.88 o 
   7   0  13      858.48      856.22     39.89 o 
   8   0  13      238.84      241.18     25.20 o 
  -8   1  13      168.03      171.85     23.58 o 
  -7   1  13      943.61      997.71     33.85 o 
  -6   1  13     1992.04     2051.63     47.73 o 
  -5   1  13       90.65      106.51     11.99 o 
  -4   1  13     4086.28     4151.63     67.29 o 
  -3   1  13      370.22      381.68     14.71 o 
  -2   1  13     3300.51     3354.01     55.54 o 
  -1   1  13      908.58      895.79     21.72 o 
   0   1  13      456.13      414.34     14.50 o 
   1   1  13      956.88      935.67     22.34 o 
   2   1  13     3353.51     3396.72     55.48 o 
   3   1  13      325.48      338.00     15.14 o 
   4   1  13     3950.63     3954.61     71.90 o 
   5   1  13      117.23      106.66     15.31 o 
   6   1  13     2069.03     2004.25     56.59 o 
   7   1  13      931.15      993.15     45.44 o 
   8   1  13      197.67      242.72     25.58 o 
  -8   2  13     1371.30     1479.93     96.80 o 
  -7   2  13     1834.87     1848.38     81.00 o 
  -6   2  13      294.54      354.94     20.59 o 
  -5   2  13     1324.37     1301.45     36.69 o 
  -4   2  13     3761.54     3678.64     67.82 o 
  -3   2  13     2895.36     2879.70     51.10 o 
  -2   2  13     3889.64     3715.39     61.05 o 
  -1   2  13     5488.32     5419.76     83.20 o 
   0   2  13       29.66       33.79      6.99 o 
   1   2  13     5406.98     5462.33     83.29 o 
   2   2  13     3793.48     3804.78     74.69 o 
   3   2  13     3031.12     3076.63     94.82 o 
   4   2  13     3818.82     3794.68     76.29 o 
   5   2  13     1404.30     1328.53     41.92 o 
   6   2  13      269.15      275.64     22.06 o 
   7   2  13     1863.62     1933.32     56.45 o 
   8   2  13     1366.39     1471.62     54.51 o 
  -8   3  13      822.65      834.59     51.96 o 
  -7   3  13      439.60      474.48     25.20 o 
  -6   3  13     2691.73     2601.23     60.01 o 
  -5   3  13      653.40      695.40     25.85 o 
  -4   3  13     2014.33     2061.16     43.46 o 
  -3   3  13     3467.21     3310.99     61.78 o 
  -2   3  13     1261.36     1223.86     29.91 o 
  -1   3  13      756.61      733.13     21.52 o 
   0   3  13     6169.10     5904.86     98.80 o 
   1   3  13      766.91      758.42     22.02 o 
   2   3  13     1374.74     1398.78     35.44 o 
   3   3  13     3562.79     3422.12    100.65 o 
   4   3  13     2018.39     1963.06     85.52 o 
   5   3  13      639.57      662.09     29.46 o 
   6   3  13     2759.63     2590.68     67.90 o 
   7   3  13      401.19      362.36     27.29 o 
   8   3  13      851.69      916.49     58.47 o 
  -7   4  13      244.42      249.58     23.20 o 
  -6   4  13     2054.27     2109.41     48.09 o 
  -5   4  13     2352.73     2323.60     49.59 o 
  -4   4  13      809.46      808.15     25.73 o 
  -3   4  13      195.35      176.99     15.46 o 
  -2   4  13     1272.38     1169.60     32.78 o 
  -1   4  13     1984.43     1925.97     44.41 o 
   0   4  13     1242.58     1185.85     29.19 o 
   1   4  13     1860.08     1828.96     44.03 o 
   2   4  13     1283.18     1167.53     32.91 o 
   3   4  13      175.16      165.90     16.02 o 
   4   4  13      805.36      828.85     31.44 o 
   5   4  13     2381.29     2311.34     60.83 o 
   6   4  13     2049.04     2049.17     58.92 o 
   7   4  13      236.49      266.39     25.57 o 
  -7   5  13     1589.16     1623.39     47.84 o 
  -6   5  13      432.82      444.68     24.55 o 
  -5   5  13      405.98      437.62     23.58 o 
  -4   5  13      217.25      228.03     17.92 o 
  -3   5  13      963.55      962.07     32.46 o 
  -2   5  13      466.71      478.73     21.75 o 
  -1   5  13     1252.85     1240.31     44.44 o 
   0   5  13        0.13       -2.20      8.75 o 
   1   5  13     1249.10     1268.27     34.98 o 
   2   5  13      464.33      477.13     21.87 o 
   3   5  13      989.38      969.69     34.07 o 
   4   5  13      228.14      207.73     18.77 o 
   5   5  13      409.83      433.97     25.58 o 
   6   5  13      423.74      424.09     27.64 o 
   7   5  13     1547.78     1528.22     59.14 o 
  -6   6  13      346.55      322.63     26.86 o 
  -5   6  13      873.16      852.49     33.00 o 
  -4   6  13     1052.52     1044.27     35.20 o 
  -3   6  13      376.33      365.62     20.88 o 
  -2   6  13      176.82      194.00     16.61 o 
  -1   6  13     4468.78     4367.22     87.52 o 
   0   6  13     2083.95     2062.59     49.81 o 
   1   6  13     4324.14     4266.15     86.93 o 
   2   6  13      194.41      189.23     18.44 o 
   3   6  13      365.08      348.05     22.82 o 
   4   6  13     1093.28     1085.62     38.07 o 
   5   6  13      820.71      776.43     34.67 o 
   6   6  13      381.64      384.02     30.93 o 
  -5   7  13       21.12       35.62     18.05 o 
  -4   7  13     3111.16     3008.54     69.13 o 
  -3   7  13      235.62      245.01     20.12 o 
  -2   7  13     1787.16     1819.18     48.27 o 
  -1   7  13     1047.63      996.98     33.70 o 
   0   7  13     4108.43     3987.16     88.77 o 
   1   7  13     1047.99     1002.78     37.26 o 
   2   7  13     1767.15     1844.06     68.64 o 
   3   7  13      218.96      211.39     20.97 o 
   4   7  13     3102.06     2997.98     75.35 o 
   5   7  13       20.04       18.81     19.86 o 
  -4   8  13      475.77      488.93     28.19 o 
  -3   8  13     1224.32     1259.20     43.12 o 
  -2   8  13      711.33      735.46     31.48 o 
  -1   8  13     2765.16     2756.29     64.96 o 
   0   8  13        6.80       15.99     15.67 o 
   1   8  13     2672.97     2670.81     70.69 o 
   2   8  13      679.74      716.23     34.26 o 
   3   8  13     1243.51     1208.78     44.43 o 
   4   8  13      490.40      489.53     30.91 o 
  -2   9  13      259.42      314.82     28.71 o 
  -1   9  13      222.24      213.36     26.39 o 
   0   9  13      466.38      501.96     39.83 o 
   1   9  13      237.66      286.84     26.25 o 
   2   9  13      276.16      258.72     26.94 o 
   0   0  14     9148.42     9096.75    205.51 o 
   1   0  14        9.20       13.61      7.46 o 
   2   0  14      238.36      253.84     12.69 o 
   3   0  14      228.01      242.96     12.81 o 
   4   0  14     1947.78     1944.67     42.20 o 
   5   0  14     1422.30     1509.02     36.75 o 
   6   0  14     2821.21     2778.58     71.49 o 
   7   0  14        7.42       15.12     16.44 o 
  -7   1  14      422.47      447.56     29.92 o 
  -6   1  14      758.83      774.19     29.53 o 
  -5   1  14      964.28      976.67     28.86 o 
  -4   1  14     2962.31     2981.73     57.70 o 
  -3   1  14     4813.63     4808.01     76.76 o 
  -2   1  14      227.68      246.24     12.51 o 
  -1   1  14     5108.39     5100.09     87.87 o 
   0   1  14       90.88      102.78     10.20 o 
   1   1  14     5192.77     5249.35     80.39 o 
   2   1  14      225.87      243.76     12.33 o 
   3   1  14     4689.00     4748.75     91.91 o 
   4   1  14     2965.93     2989.70     64.69 o 
   5   1  14     1000.17      961.20     35.81 o 
   6   1  14      755.61      763.46     33.74 o 
   7   1  14      468.80      524.14     30.57 o 
  -7   2  14     2612.75     2507.69     67.45 o 
  -6   2  14      796.69      819.29     30.75 o 
  -5   2  14     3295.60     3397.58     64.59 o 
  -4   2  14      944.52      961.19     25.62 o 
  -3   2  14     1630.83     1595.86     33.95 o 
  -2   2  14     1789.47     1777.24     38.51 o 
  -1   2  14      348.00      331.24     15.17 o 
   0   2  14      771.04      780.27     20.54 o 
   1   2  14      349.31      322.97     15.12 o 
   2   2  14     1845.46     1795.50     42.92 o 
   3   2  14     1710.60     1716.29     42.17 o 
   4   2  14      906.19      926.91     37.42 o 
   5   2  14     3198.80     3158.86     78.56 o 
   6   2  14      779.41      765.05     34.22 o 
   7   2  14     2620.30     2580.40     70.35 o 
  -7   3  14      364.30      412.30     25.61 o 
  -6   3  14     1154.87     1250.70     38.89 o 
  -5   3  14     1482.96     1533.87     38.09 o 
  -4   3  14      276.32      299.03     16.93 o 
  -3   3  14     2462.81     2338.26     54.33 o 
  -2   3  14     1164.43     1170.63     29.93 o 
  -1   3  14      570.88      575.58     20.38 o 
   0   3  14     5831.03     5699.89     96.64 o 
   1   3  14      649.42      642.24     23.37 o 
   2   3  14     1198.11     1208.98     33.94 o 
   3   3  14     2602.67     2535.16     55.61 o 
   4   3  14      277.28      280.80     20.44 o 
   5   3  14     1487.86     1431.45     46.12 o 
   6   3  14     1147.31     1178.47     43.36 o 
   7   3  14      385.94      425.82     30.01 o 
  -7   4  14     2171.99     2220.52     58.13 o 
  -6   4  14     1107.62     1117.36     37.75 o 
  -5   4  14      581.86      603.28     24.19 o 
  -4   4  14     1992.57     2021.35     50.03 o 
  -3   4  14      494.87      480.02     25.66 o 
  -2   4  14     8482.79     8291.63    215.26 o 
  -1   4  14      694.20      689.28     22.65 o 
   0   4  14     7568.49     7627.54    125.95 o 
   1   4  14      716.00      722.19     25.63 o 
   2   4  14     8588.16     8885.83    158.02 o 
   3   4  14      511.39      499.74     24.68 o 
   4   4  14     2071.27     2066.30     55.37 o 
   5   4  14      546.53      556.23     28.77 o 
   6   4  14     1236.38     1185.68     43.70 o 
   7   4  14     2180.12     2226.34     69.02 o 
  -6   5  14      183.25      214.70     21.91 o 
  -5   5  14     4931.04     4806.86    118.21 o 
  -4   5  14      203.32      201.63     23.11 o 
  -3   5  14     2712.65     2612.28     68.14 o 
  -2   5  14      133.01      129.73     14.68 o 
  -1   5  14     2812.36     2753.72     68.94 o 
   0   5  14      158.18      161.95     15.15 o 
   1   5  14     2930.14     2939.80     62.97 o 
   2   5  14      118.75      120.97     16.24 o 
   3   5  14     2636.11     2507.86     96.35 o 
   4   5  14      203.35      208.09     20.10 o 
   5   5  14     4936.24     4778.35    107.51 o 
   6   5  14      168.37      178.20     23.21 o 
  -5   6  14     1195.66     1172.29     45.03 o 
  -4   6  14      415.53      400.29     27.26 o 
  -3   6  14       93.98      111.00     18.30 o 
  -2   6  14     1055.21     1015.86     33.74 o 
  -1   6  14      531.05      511.90     24.14 o 
   0   6  14     2571.83     2510.13     58.38 o 
   1   6  14      521.61      522.62     23.99 o 
   2   6  14     1082.32     1051.92     37.77 o 
   3   6  14       86.89      101.48     17.15 o 
   4   6  14      405.67      381.09     25.50 o 
   5   6  14     1172.08     1080.36     41.92 o 
  -4   7  14      994.30      906.67     40.50 o 
  -3   7  14       29.04       33.72     15.20 o 
  -2   7  14     1265.96     1347.81     41.15 o 
  -1   7  14      457.86      486.90     25.04 o 
   0   7  14      231.68      254.66     20.05 o 
   1   7  14      444.01      432.09     26.87 o 
   2   7  14     1297.13     1325.67     45.14 o 
   3   7  14       29.42       22.40     16.33 o 
   4   7  14      991.03      993.64     39.91 o 
  -3   8  14     1224.16     1256.06     42.59 o 
  -2   8  14      990.60      993.84     37.25 o 
  -1   8  14      134.74      164.50     20.28 o 
   0   8  14     1563.61     1573.66     51.99 o 
   1   8  14      136.12      173.74     22.31 o 
   2   8  14      895.01      870.30     64.81 o 
   3   8  14     1170.83     1174.87     45.47 o 
   1   0  15      218.94      245.75     14.07 o 
   2   0  15     5638.23     5677.96     96.78 o 
   3   0  15     1704.44     1689.74     38.17 o 
   4   0  15     1369.10     1390.49     34.70 o 
   5   0  15       38.76       61.87     14.13 o 
   6   0  15     1836.06     1787.98     54.95 o 
   7   0  15      891.83      925.26     47.18 o 
  -7   1  15     3756.67     3829.09     95.06 o 
  -6   1  15     1743.79     1834.80     55.66 o 
  -5   1  15     2758.85     2902.01     58.51 o 
  -4   1  15      967.93     1002.44     28.98 o 
  -3   1  15      704.67      745.73     22.24 o 
  -2   1  15     2489.77     2503.33     49.64 o 
  -1   1  15     3210.42     3173.91     59.55 o 
   0   1  15     4304.65     4422.69     77.86 o 
   1   1  15     3178.98     3188.96     59.47 o 
   2   1  15     2471.85     2461.96     48.97 o 
   3   1  15      654.00      707.00     26.65 o 
   4   1  15      898.27      963.00     32.29 o 
   5   1  15     2787.33     2811.82     72.16 o 
   6   1  15     1753.09     1788.13     61.45 o 
   7   1  15     3837.52     3871.47     94.79 o 
  -7   2  15      731.13      770.23     33.38 o 
  -6   2  15     1429.88     1482.34     39.98 o 
  -5   2  15     2873.93     3022.55     60.55 o 
  -4   2  15      148.06      160.89     14.40 o 
  -3   2  15     4124.23     4115.00     75.02 o 
  -2   2  15     4369.77     4283.10     77.63 o 
  -1   2  15     1603.67     1628.97     41.88 o 
   0   2  15      566.04      545.43     22.17 o 
   1   2  15     1660.43     1720.26     37.73 o 
   2   2  15     4439.18     4438.88     86.57 o 
   3   2  15     4029.45     4084.68    134.00 o 
   4   2  15      143.68      167.26     19.57 o 
   5   2  15     2879.72     2833.43     95.68 o 
   6   2  15     1483.00     1492.24     49.95 o 
   7   2  15      787.20      765.67     38.14 o 
  -6   3  15      165.79      156.38     18.90 o 
  -5   3  15      279.24      283.63     20.28 o 
  -4   3  15      970.05     1003.32     30.25 o 
  -3   3  15     1769.33     1718.34     40.24 o 
  -2   3  15     2738.28     2637.08     60.11 o 
  -1   3  15      371.82      374.86     19.62 o 
   0   3  15     2842.06     2906.65     63.09 o 
   1   3  15      414.69      444.39     24.54 o 
   2   3  15     2706.70     2801.42     60.74 o 
   3   3  15     1761.47     1770.48     44.94 o 
   4   3  15      927.77      898.52     35.20 o 
   5   3  15      244.33      253.14     22.37 o 
   6   3  15      154.10      141.88     21.32 o 
  -6   4  15      494.70      590.54     46.28 o 
  -5   4  15      489.82      516.87     33.31 o 
  -4   4  15      773.46      820.48     34.79 o 
  -3   4  15     1986.89     1955.41     56.35 o 
  -2   4  15     1823.30     1776.98     46.47 o 
  -1   4  15      917.74      885.17     29.89 o 
   0   4  15      109.15      142.63     14.64 o 
   1   4  15      958.01      929.73     30.06 o 
   2   4  15     1843.71     1882.15     46.97 o 
   3   4  15     2059.04     1976.95     54.01 o 
   4   4  15      796.34      788.37     33.31 o 
   5   4  15      459.76      444.85     27.77 o 
   6   4  15      430.21      433.45     34.93 o 
  -5   5  15     3046.67     2930.09     79.03 o 
  -4   5  15     1327.96     1320.08     46.14 o 
  -3   5  15      467.82      470.01     27.67 o 
  -2   5  15      565.07      541.39     28.66 o 
  -1   5  15      191.40      165.56     16.27 o 
   0   5  15      558.90      565.85     24.50 o 
   1   5  15      204.30      203.29     17.12 o 
   2   5  15      597.88      621.83     29.57 o 
   3   5  15      491.89      463.59     26.04 o 
   4   5  15     1291.52     1265.98     61.99 o 
   5   5  15     3096.26     3065.13     77.03 o 
  -4   6  15      742.20      791.87     36.89 o 
  -3   6  15     3528.43     3363.27     86.70 o 
  -2   6  15     1531.10     1563.05     51.10 o 
  -1   6  15     1753.54     1740.02     47.07 o 
   0   6  15       22.50       38.05     13.22 o 
   1   6  15     1743.50     1784.81     52.43 o 
   2   6  15     1533.84     1606.34     50.44 o 
   3   6  15     3578.34     3495.15     83.60 o 
   4   6  15      750.25      735.01     34.51 o 
  -3   7  15     2115.57     2065.80     63.74 o 
  -2   7  15     2670.91     2775.34     65.61 o 
  -1   7  15     1243.74     1227.15     40.05 o 
   0   7  15     3402.43     3300.73     86.95 o 
   1   7  15     1247.71     1204.51     44.47 o 
   2   7  15     2618.28     2647.88     71.49 o 
   3   7  15     2157.05     2146.09     61.39 o 
   0   8  15     5184.53     5230.39    127.49 o 
   0   0  16     3549.73     3582.36     94.03 o 
   1   0  16     6052.61     6099.30    103.61 o 
   2   0  16      169.16      218.15     14.80 o 
   3   0  16      264.11      303.92     18.77 o 
   4   0  16       23.12       29.29     12.83 o 
   5   0  16     2429.77     2461.74     66.38 o 
   6   0  16     1163.55     1218.60     46.09 o 
  -6   1  16      410.28      524.18     32.53 o 
  -5   1  16     1146.05     1188.71     38.97 o 
  -4   1  16     4090.13     4180.15     87.26 o 
  -3   1  16      812.72      832.97     29.71 o 
  -2   1  16     1138.57     1134.33     30.46 o 
  -1   1  16     1994.97     2014.08     52.31 o 
   0   1  16     1886.07     1916.51     41.57 o 
   1   1  16     2024.92     2098.93     62.84 o 
   2   1  16     1088.78     1107.26     38.73 o 
   3   1  16      870.76      865.92     30.61 o 
   4   1  16     4230.75     4396.58     93.23 o 
   5   1  16     1180.25     1200.34     43.66 o 
   6   1  16      451.76      482.93     31.35 o 
  -6   2  16     4100.41     4435.96     90.14 o 
  -5   2  16      548.15      621.84     27.72 o 
  -4   2  16      587.61      617.37     26.44 o 
  -3   2  16      786.41      758.90     25.83 o 
  -2   2  16      166.93      178.29     14.45 o 
  -1   2  16      505.10      500.15     22.45 o 
   0   2  16     2520.43     2427.71     55.52 o 
   1   2  16      473.63      484.98     25.59 o 
   2   2  16      164.88      194.81     16.35 o 
   3   2  16      817.92      846.77     30.13 o 
   4   2  16      574.26      580.85     29.56 o 
   5   2  16      504.88      525.75     37.80 o 
   6   2  16     4120.15     4140.98    125.10 o 
  -6   3  16     1117.42     1172.11     41.32 o 
  -5   3  16     1134.40     1183.88     39.35 o 
  -4   3  16     1304.61     1299.44     36.53 o 
  -3   3  16      855.97      857.80     34.63 o 
  -2   3  16       31.37       24.84     11.68 o 
  -1   3  16      357.12      425.01     21.29 o 
   0   3  16     2142.29     2109.55     58.44 o 
   1   3  16      335.85      376.57     23.82 o 
   2   3  16       22.93       26.73     11.94 o 
   3   3  16      905.12      937.68     42.07 o 
   4   3  16     1291.03     1301.44     44.13 o 
   5   3  16     1176.23     1171.39     43.98 o 
   6   3  16     1137.91     1177.46     55.06 o 
  -5   4  16      823.17      814.99     43.31 o 
  -4   4  16     2512.80     2544.39     68.83 o 
  -3   4  16      741.19      741.02     30.13 o 
  -2   4  16     1158.54     1127.91     36.10 o 
  -1   4  16     5641.44     5535.42    109.40 o 
   0   4  16        1.59        4.74     12.10 o 
   1   4  16     5625.97     5616.69    108.80 o 
   2   4  16     1233.52     1246.16     42.77 o 
   3   4  16      786.43      775.49     33.44 o 
   4   4  16     2423.87     2348.50     82.58 o 
   5   4  16      792.98      811.44     37.24 o 
  -4   5  16     5639.94     5682.70    128.07 o 
  -3   5  16     1668.60     1678.07     52.90 o 
  -2   5  16     2101.22     2074.18     61.13 o 
  -1   5  16     1063.09     1037.77     40.27 o 
   0   5  16      957.84      955.02     33.17 o 
   1   5  16     1166.28     1158.92     36.40 o 
   2   5  16     2104.28     2154.79     59.37 o 
   3   5  16     1595.99     1570.34     50.03 o 
   4   5  16     5563.80     5392.60    121.78 o 
  -3   6  16      563.07      583.39     32.93 o 
  -2   6  16      719.15      734.43     40.84 o 
  -1   6  16     1756.35     1743.05     86.25 o 
   0   6  16      408.87      401.19     23.84 o 
   1   6  16     1774.96     1838.48     54.63 o 
   2   6  16      679.31      715.56     35.06 o 
   3   6  16      561.95      577.18     35.28 o 
  -1   7  16      237.83      270.99     23.57 o 
   0   7  16        6.22       -0.23     17.58 o 
   1   7  16      250.77      274.25     26.67 o 
   1   0  17       87.18      101.14     12.94 o 
   2   0  17      150.84      173.85     16.45 o 
   3   0  17     2550.26     2617.96     91.82 o 
   4   0  17        3.46       16.75     15.38 o 
   5   0  17     1362.89     1442.31     58.70 o 
  -5   1  17      636.73      659.71     34.75 o 
  -4   1  17     1810.58     1932.55     58.21 o 
  -3   1  17     1477.07     1512.96     42.10 o 
  -2   1  17      303.08      325.06     18.24 o 
  -1   1  17      616.42      671.53     32.01 o 
   0   1  17       56.58       94.92     14.15 o 
   1   1  17      631.57      664.19     30.11 o 
   2   1  17      282.03      325.28     23.09 o 
   3   1  17     1404.32     1489.84     48.72 o 
   4   1  17     1807.22     1885.98     66.28 o 
   5   1  17      599.28      636.06     34.53 o 
  -5   2  17      217.76      280.34     22.66 o 
  -4   2  17     1903.53     1976.06     51.60 o 
  -3   2  17      394.24      441.96     22.93 o 
  -2   2  17     4503.10     4603.88    105.66 o 
  -1   2  17     1164.41     1158.37     40.94 o 
   0   2  17     1268.57     1249.80     37.11 o 
   1   2  17     1154.29     1167.63     45.43 o 
   2   2  17     4353.65     4626.31    134.20 o 
   3   2  17      397.45      411.31     26.89 o 
   4   2  17     1994.47     2030.35     58.36 o 
   5   2  17      219.98      263.01     26.07 o 
  -5   3  17      333.50      399.84     28.49 o 
  -4   3  17     1755.89     1731.25     54.18 o 
  -3   3  17     2889.02     2868.57     65.62 o 
  -2   3  17      147.61      171.89     17.32 o 
  -1   3  17     3247.23     3358.72     72.35 o 
   0   3  17      197.96      212.76     20.50 o 
   1   3  17     3127.90     3177.93     81.78 o 
   2   3  17      146.56      147.69     19.52 o 
   3   3  17     2705.12     2696.45     71.04 o 
   4   3  17     1687.78     1759.50     54.26 o 
   5   3  17      313.44      294.50     27.32 o 
  -4   4  17      256.99      268.62     22.76 o 
  -3   4  17     1322.92     1357.23     42.20 o 
  -2   4  17     1082.99     1052.76     36.71 o 
  -1   4  17      176.14      214.46     21.56 o 
   0   4  17      312.01      346.37     25.08 o 
   1   4  17      181.91      223.01     22.36 o 
   2   4  17     1160.62     1187.18     42.13 o 
   3   4  17     1281.62     1337.30     45.81 o 
   4   4  17      272.18      307.65     26.06 o 
  -3   5  17      891.39      890.00     35.68 o 
  -2   5  17       10.55       35.77     16.63 o 
  -1   5  17      806.21      784.65     36.47 o 
   0   5  17      191.47      200.83     22.67 o 
   1   5  17      792.98      824.85     37.61 o 
   2   5  17       14.21       36.62     17.96 o 
   3   5  17      925.88      914.64     39.18 o 
  -1   6  17       53.35       58.35     20.01 o 
   0   6  17      236.88      186.08     28.11 o 
   1   6  17       58.92       81.81     21.17 o 
   0   0  18       13.37       26.53     16.45 o 
   1   0  18     3832.36     3986.29     83.96 o 
   2   0  18      271.96      308.88     24.41 o 
   3   0  18     2918.76     3026.85    131.39 o 
   4   0  18       16.54       27.40     18.64 o 
  -4   1  18     1040.59     1161.37     46.55 o 
  -3   1  18      225.55      263.88     23.89 o 
  -2   1  18     1710.71     1700.44     46.27 o 
  -1   1  18       66.32       63.66     14.63 o 
   0   1  18     3155.90     3342.82     73.32 o 
   1   1  18       75.82       79.39     17.13 o 
   2   1  18     1710.35     1783.96     67.25 o 
   3   1  18      241.27      265.92     29.18 o 
   4   1  18      992.27     1028.61     50.77 o 
  -4   2  18      540.39      623.43     32.95 o 
  -3   2  18      164.14      191.38     21.27 o 
  -2   2  18     1435.76     1371.46     51.55 o 
  -1   2  18      163.47      174.84     18.33 o 
   0   2  18       30.73       38.12     15.80 o 
   1   2  18      147.66      153.59     19.95 o 
   2   2  18     1450.24     1483.77     67.15 o 
   3   2  18      154.47      190.15     26.51 o 
   4   2  18      556.60      576.87     45.61 o 
  -3   3  18      859.47      901.01     38.83 o 
  -2   3  18     1628.48     1643.86     46.55 o 
  -1   3  18      577.49      643.02     40.20 o 
   0   3  18     2026.20     1969.20     59.02 o 
   1   3  18      580.45      638.93     40.61 o 
   2   3  18     1589.70     1607.29     53.27 o 
   3   3  18      808.97      826.23     47.75 o 
  -3   4  18     2218.85     2254.09     59.58 o 
  -2   4  18      787.57      847.38     38.26 o 
  -1   4  18      742.21      790.79     36.93 o 
   0   4  18     1399.21     1395.49     48.94 o 
   1   4  18      730.35      737.83     36.53 o 
   2   4  18      816.39      852.17     44.87 o 
   3   4  18     2261.22     2330.38     78.49 o 
  -1   5  18     1133.33     1100.69     45.17 o 
   0   5  18     6997.46     7151.39    158.51 o 
   1   5  18     1109.29     1133.19     52.61 o 
   1   0  19      311.18      373.81     31.67 o 
   2   0  19      148.22      177.16     25.54 o 
   3   0  19      704.76      810.23     48.59 o 
  -3   1  19     3532.91     3729.38     94.37 o 
  -2   1  19      468.14      495.99     36.50 o 
  -1   1  19      642.44      730.12     31.63 o 
   0   1  19       36.72       47.36     17.44 o 
   1   1  19      625.75      687.95     41.08 o 
   2   1  19      502.55      534.32     31.48 o 
   3   1  19     3450.83     3690.97    116.11 o 
  -2   2  19     2923.35     2978.70     80.52 o 
  -1   2  19     2708.06     2815.62     76.78 o 
   0   2  19      307.76      339.14     27.01 o 
   1   2  19     2757.74     2928.08     77.65 o 
   2   2  19     2930.21     3238.45    116.62 o 
  -1   3  19      869.66      893.67     40.03 o 
   0   3  19     3153.90     3377.26     96.62 o 
   1   3  19      830.55      842.12     39.09 o 
                                                 
